# Supplementary material for: Heterogeneous impacts for malaria control from larviciding across villages and considerations for monitoring and evaluation
Source: PLoS Pathog. 2025 Jul 28;21(7):e1013287. doi: 10.1371/journal.ppat.1013287 (PMC12321148; doi:10.1371/journal.ppat.1013287)
Supplement: S1 Data — (XLSX) [file ppat.1013287.s001.xlsx]

## Sheet: raw adult mosquito data
Date	Month	Year	Site #	Basline period=0; intervention period=1	Larviciding site no=0; yes=1	Treated net used last night in house	GAMBIAE males	GA TOT	FUNESTUS males	FU TOT
1/22/04	1	2004	1	0	1	0	3	6	0	1
1/23/04	1	2004	1	0	1	0	4	14	0	0
1/23/04	1	2004	1	0	1	0	0	0	0	1
1/23/04	1	2004	1	0	1	0	0	0	0	7
1/23/04	1	2004	1	0	1	0	1	23	0	3
1/23/04	1	2004	1	0	1	0	3	11	0	0
1/23/04	1	2004	1	0	1	0	0	1	4	4
1/23/04	1	2004	1	0	1	0	0	0	7	10
1/22/04	1	2004	1	0	1	0	2	5	0	2
1/22/04	1	2004	1	0	1	0	1	3	0	0
2/18/04	2	2004	1	0	1	0	0	11	0	2
2/18/04	2	2004	1	0	1	0	0	3	0	0
2/18/04	2	2004	1	0	1	0	2	7	1	1
2/18/04	2	2004	1	0	1	0	0	2	1	1
2/18/04	2	2004	1	0	1	0	3	7	2	4
2/18/04	2	2004	1	0	1	0	3	18	0	1
2/18/04	2	2004	1	0	1	0	0	7	0	0
2/18/04	2	2004	1	0	1	0	0	2	0	0
2/18/04	2	2004	1	0	1	0	1	2	0	1
2/18/04	2	2004	1	0	1	0	2	4	0	0
3/26/04	3	2004	1	0	1	0	0	3	0	0
3/26/04	3	2004	1	0	1	0	2	11	0	1
3/26/04	3	2004	1	0	1	0	9	11	0	0
3/26/04	3	2004	1	0	1	0	1	8	0	0
3/26/04	3	2004	1	0	1	0	2	18	0	1
3/26/04	3	2004	1	0	1	0	0	2	0	1
3/26/04	3	2004	1	0	1	0	0	8	0	4
3/26/04	3	2004	1	0	1	0	10	14	0	0
3/26/04	3	2004	1	0	1	0	0	11	0	1
3/26/04	3	2004	1	0	1	0	4	9	1	1
4/21/04	4	2004	1	0	1	0	0	8	0	1
4/21/04	4	2004	1	0	1	0	1	8	0	0
4/21/04	4	2004	1	0	1	0	1	4	0	1
4/21/04	4	2004	1	0	1	0	0	0	0	0
4/21/04	4	2004	1	0	1	0	2	14	0	0
4/21/04	4	2004	1	0	1	0	0	13	0	0
4/21/04	4	2004	1	0	1	0	0	3	0	0
4/21/04	4	2004	1	0	1	0	11	27	0	1
4/21/04	4	2004	1	0	1	0	1	13	0	1
4/21/04	4	2004	1	0	1	0	4	15	0	0
5/27/04	5	2004	1	0	1	0	0	1	0	0
5/27/04	5	2004	1	0	1	0	3	12	0	1
5/27/04	5	2004	1	0	1	0	0	4	0	0
5/27/04	5	2004	1	0	1	0	2	4	0	0
5/27/04	5	2004	1	0	1	0	0	4	0	0
5/27/04	5	2004	1	0	1	0	3	8	0	1
5/27/04	5	2004	1	0	1	0	0	5	0	0
5/27/04	5	2004	1	0	1	0	2	22	0	4
5/27/04	5	2004	1	0	1	0	11	19	0	0
5/27/04	5	2004	1	0	1	0	4	13	0	0
6/24/04	6	2004	1	0	1	0	0	6	0	2
6/24/04	6	2004	1	0	1	0	2	4	0	0
6/24/04	6	2004	1	0	1	0	0	0	0	0
6/24/04	6	2004	1	0	1	0	0	1	0	0
6/24/04	6	2004	1	0	1	0	0	5	0	1
6/24/04	6	2004	1	0	1	0	0	2	0	1
6/24/04	6	2004	1	0	1	0	0	1	0	0
6/24/04	6	2004	1	0	1	0	0	0	0	0
6/24/04	6	2004	1	0	1	0	0	0	0	1
6/24/04	6	2004	1	0	1	0	0	1	0	0
7/29/04	7	2004	1	0	1	0	0	0	1	1
7/29/04	7	2004	1	0	1	0	0	0	0	0
7/29/04	7	2004	1	0	1	0	1	1	0	0
7/29/04	7	2004	1	0	1	0	0	0	0	0
7/29/04	7	2004	1	0	1	0	0	2	1	2
7/29/04	7	2004	1	0	1	0	0	1	0	0
7/29/04	7	2004	1	0	1	0	0	0	0	0
7/29/04	7	2004	1	0	1	0	0	0	0	0
7/29/04	7	2004	1	0	1	0	1	1	0	0
7/29/04	7	2004	1	0	1	0	1	1	0	0
8/27/04	8	2004	1	0	1	0	0	0	2	3
8/27/04	8	2004	1	0	1	0	0	0	0	0
8/27/04	8	2004	1	0	1	0	0	0	0	0
8/27/04	8	2004	1	0	1	0	0	0	0	0
8/27/04	8	2004	1	0	1	0	0	0	1	2
8/27/04	8	2004	1	0	1	0	0	0	0	0
8/27/04	8	2004	1	0	1	0	1	1	0	0
8/27/04	8	2004	1	0	1	0	0	0	1	4
8/27/04	8	2004	1	0	1	0	0	0	0	0
8/27/04	8	2004	1	0	1	0	0	0	0	2
9/21/04	9	2004	1	0	1	0	0	0	0	0
9/21/04	9	2004	1	0	1	0	0	6	0	0
9/21/04	9	2004	1	0	1	0	0	0	0	0
9/21/04	9	2004	1	0	1	0	0	0	1	3
9/21/04	9	2004	1	0	1	0	1	4	0	0
9/21/04	9	2004	1	0	1	0	0	0	1	3
9/21/04	9	2004	1	0	1	0	0	0	0	0
9/21/04	9	2004	1	0	1	0	1	1	0	0
9/21/04	9	2004	1	0	1	0	0	2	1	2
9/27/04	9	2004	1	0	1	0	0	0	1	6
10/28/04	10	2004	1	0	1	0	2	6	0	4
10/28/04	10	2004	1	0	1	0	3	6	2	6
10/28/04	10	2004	1	0	1	0	1	2	1	2
10/28/04	10	2004	1	0	1	0	1	3	1	1
10/28/04	10	2004	1	0	1	0	0	5	0	2
10/28/04	10	2004	1	0	1	0	4	15	12	12
10/28/04	10	2004	1	0	1	0	3	44	0	2
10/28/04	10	2004	1	0	1	0	3	9	2	3
10/28/04	10	2004	1	0	1	0	4	17	3	4
10/28/04	10	2004	1	0	1	0	4	7	3	4
11/23/04	11	2004	1	0	1	0	0	2	2	2
11/23/04	11	2004	1	0	1	0	2	5	2	6
11/23/04	11	2004	1	0	1	0	0	1	0	5
11/23/04	11	2004	1	0	1	0	0	0	2	8
11/23/04	11	2004	1	0	1	0	1	6	0	1
11/23/04	11	2004	1	0	1	0	0	1	0	0
11/23/04	11	2004	1	0	1	0	1	7	0	0
11/23/04	11	2004	1	0	1	0	3	6	4	9
11/23/04	11	2004	1	0	1	0	3	4	0	0
11/23/04	11	2004	1	0	1	0	2	6	0	1
12/15/04	12	2004	1	0	1	0	0	1	0	1
12/16/04	12	2004	1	0	1	0	1	2	2	4
12/17/04	12	2004	1	0	1	0	2	3	0	3
12/18/04	12	2004	1	0	1	0	0	0	0	2
12/19/04	12	2004	1	0	1	0	1	4	1	2
12/20/04	12	2004	1	0	1	0	1	3	0	1
12/21/04	12	2004	1	0	1	0	0	2	0	1
12/22/04	12	2004	1	0	1	0	0	0	0	0
12/23/04	12	2004	1	0	1	0	1	1	0	0
12/24/04	12	2004	1	0	1	0	1	3	3	5
1/25/05	1	2005	1	0	1	0	1	5	0	0
1/25/05	1	2005	1	0	1	0	3	6	0	2
1/25/05	1	2005	1	0	1	0	0	2	0	2
1/25/05	1	2005	1	0	1	0	1	9	0	2
1/25/05	1	2005	1	0	1	0	0	3	1	1
1/25/05	1	2005	1	0	1	0	3	8	0	0
1/25/05	1	2005	1	0	1	0	1	3	0	1
1/25/05	1	2005	1	0	1	0	3	4	0	0
1/25/05	1	2005	1	0	1	0	1	3	0	0
1/25/05	1	2005	1	0	1	0	2	2	0	0
2/25/05	2	2005	1	0	1	0	3	6	0	2
2/25/05	2	2005	1	0	1	0	3	20	0	0
2/25/05	2	2005	1	0	1	0	0	0	0	0
2/25/05	2	2005	1	0	1	0	2	7	0	1
2/25/05	2	2005	1	0	1	0	4	12	0	0
2/25/05	2	2005	1	0	1	0	0	1	0	0
2/25/05	2	2005	1	0	1	0	16	31	0	0
2/25/05	2	2005	1	0	1	0	3	6	0	0
2/25/05	2	2005	1	0	1	0	0	0	0	0
2/25/05	2	2005	1	0	1	0	0	1	4	6
3/18/05	3	2005	1	0	1	0	2	11	3	7
3/18/05	3	2005	1	0	1	0	4	12	3	9
3/18/05	3	2005	1	0	1	1	7	14	3	6
3/18/05	3	2005	1	0	1	0	2	10	0	5
3/18/05	3	2005	1	0	1	0	2	8	2	11
3/18/05	3	2005	1	0	1	0	3	11	2	5
3/18/05	3	2005	1	0	1	0	0	3	0	3
3/18/05	3	2005	1	0	1	0	4	7	0	0
3/18/05	3	2005	1	0	1	0	2	3	1	4
3/18/05	3	2005	1	0	1	0	3	11	5	5
4/22/05	4	2005	1	0	1	0	0	0	0	1
4/22/05	4	2005	1	0	1	0	3	10	0	1
4/22/05	4	2005	1	0	1	0	0	7	0	0
4/22/05	4	2005	1	0	1	0	0	1	0	0
4/22/05	4	2005	1	0	1	0	0	0	0	0
4/22/05	4	2005	1	0	1	0	11	20	0	0
4/22/05	4	2005	1	0	1	0	0	10	0	0
4/22/05	4	2005	1	0	1	0	2	2	1	1
4/22/05	4	2005	1	0	1	0	3	3	0	0
4/22/05	4	2005	1	0	1	0	2	4	1	1
5/26/05	5	2005	1	0	1	0	0	0	0	0
5/26/05	5	2005	1	0	1	0	5	14	0	2
5/26/05	5	2005	1	0	1	1	0	0	0	0
5/26/05	5	2005	1	0	1	0	0	0	0	0
5/26/05	5	2005	1	0	1	0	1	3	0	0
5/26/05	5	2005	1	0	1	0	0	2	0	0
5/26/05	5	2005	1	0	1	0	1	1	0	0
5/26/05	5	2005	1	0	1	0	0	2	0	0
5/26/05	5	2005	1	0	1	0	0	0	0	0
5/26/05	5	2005	1	0	1	0	0	6	1	3
6/24/05	6	2005	1	0	1	0	0	0	0	0
6/24/05	6	2005	1	0	1	0	0	0	0	0
6/24/05	6	2005	1	0	1	0	0	0	0	0
6/24/05	6	2005	1	0	1	0	0	0	0	0
6/24/05	6	2005	1	0	1	0	0	2	0	1
6/24/05	6	2005	1	0	1	0	0	0	0	0
6/24/05	6	2005	1	0	1	0	0	0	0	0
6/24/05	6	2005	1	0	1	0	0	1	0	1
6/24/05	6	2005	1	0	1	0	0	0	0	0
6/24/05	6	2005	1	0	1	0	0	0	0	0
7/22/05	7	2005	1	1	1	0	0	0	0	0
7/22/05	7	2005	1	1	1	0	0	0	0	1
7/22/05	7	2005	1	1	1	1	0	0	0	1
7/22/05	7	2005	1	1	1	0	0	0	0	0
7/22/05	7	2005	1	1	1	0	0	0	0	1
7/22/05	7	2005	1	1	1	0	0	0	0	0
7/22/05	7	2005	1	1	1	1	0	0	0	0
7/22/05	7	2005	1	1	1	0	0	0	0	0
7/22/05	7	2005	1	1	1	1	0	0	0	0
7/22/05	7	2005	1	1	1	0	0	0	0	0
2005-08-23	8	2005	1	1	1	0	0	0	0	0
2005-08-23	8	2005	1	1	1	0	0	0	0	0
2005-08-23	8	2005	1	1	1	0	0	0	0	0
2005-08-23	8	2005	1	1	1	0	0	0	0	0
2005-08-23	8	2005	1	1	1	0	0	0	0	0
2005-08-23	8	2005	1	1	1	0	0	0	0	0
2005-08-23	8	2005	1	1	1	1	0	0	0	0
2005-08-23	8	2005	1	1	1	1	0	0	0	0
2005-08-23	8	2005	1	1	1	0	0	0	0	0
2005-08-23	8	2005	1	1	1	0	0	0	0	0
2005-09-22	9	2005	1	1	1	0	0	0	0	0
2005-09-22	9	2005	1	1	1	0	0	0	0	0
2005-09-22	9	2005	1	1	1	1	0	0	0	0
2005-09-22	9	2005	1	1	1	0	0	0	0	0
2005-09-22	9	2005	1	1	1	0	0	0	0	0
2005-09-22	9	2005	1	1	1	0	0	0	0	0
2005-09-22	9	2005	1	1	1	1	0	1	0	0
2005-09-22	9	2005	1	1	1	0	0	0	0	0
2005-09-22	9	2005	1	1	1	0	0	0	0	0
2005-09-22	9	2005	1	1	1	0	0	0	0	0
2005-10-25	10	2005	1	1	1	1	0	0	0	0
2005-10-25	10	2005	1	1	1	0	0	0	0	0
2005-10-25	10	2005	1	1	1	1	0	0	0	0
2005-10-25	10	2005	1	1	1	0	0	0	0	0
2005-10-25	10	2005	1	1	1	0	0	0	0	0
2005-10-25	10	2005	1	1	1	0	0	0	0	0
2005-10-25	10	2005	1	1	1	1	0	0	0	0
2005-10-25	10	2005	1	1	1	1	0	0	0	0
2005-10-25	10	2005	1	1	1	0	0	0	0	0
2005-10-25	10	2005	1	1	1	1	0	0	0	0
2005-11-30	11	2005	1	1	1	0	0	0	0	0
2005-11-30	11	2005	1	1	1	0	0	0	0	0
2005-11-30	11	2005	1	1	1	1	0	0	0	0
2005-11-30	11	2005	1	1	1	0	0	0	0	0
2005-11-30	11	2005	1	1	1	0	0	0	0	0
2005-11-30	11	2005	1	1	1	0	0	0	0	0
2005-11-30	11	2005	1	1	1	1	0	0	0	0
2005-11-30	11	2005	1	1	1	1	0	0	0	0
2005-11-30	11	2005	1	1	1	1	0	0	0	0
2005-11-30	11	2005	1	1	1	1	0	0	0	0
2005-12-14	12	2005	1	1	1	0	0	0	0	0
2005-12-14	12	2005	1	1	1	0	0	0	0	0
2005-12-14	12	2005	1	1	1	1	0	0	0	0
2005-12-14	12	2005	1	1	1	0	0	0	0	0
2005-12-14	12	2005	1	1	1	0	0	0	0	0
2005-12-14	12	2005	1	1	1	0	0	0	0	0
2005-12-14	12	2005	1	1	1	1	0	0	0	0
2005-12-14	12	2005	1	1	1	0	0	0	0	0
2005-12-14	12	2005	1	1	1	0	0	0	0	0
2005-12-14	12	2005	1	1	1	1	0	0	0	1
2006-01-25	1	2006	1	1	1	0	0	0	0	0
2006-01-25	1	2006	1	1	1	0	0	0	0	0
2006-01-25	1	2006	1	1	1	0	0	0	0	0
2006-01-25	1	2006	1	1	1	0	0	0	0	0
2006-01-25	1	2006	1	1	1	0	0	0	0	0
2006-01-25	1	2006	1	1	1	0	0	0	0	0
2006-01-25	1	2006	1	1	1	0	0	0	0	0
2006-01-25	1	2006	1	1	1	0	0	0	0	0
2006-01-25	1	2006	1	1	1	0	0	0	0	0
2006-01-25	1	2006	1	1	1	0	0	0	0	0
2006-02-23	2	2006	1	1	1	0	0	0	0	0
2006-02-23	2	2006	1	1	1	0	0	0	0	0
2006-02-23	2	2006	1	1	1	1	0	0	0	0
2006-02-23	2	2006	1	1	1	0	0	0	0	0
2006-02-23	2	2006	1	1	1	0	0	0	0	0
2006-02-23	2	2006	1	1	1	0	0	0	0	0
2006-02-23	2	2006	1	1	1	1	0	0	0	0
2006-02-23	2	2006	1	1	1	0	0	0	0	1
2006-02-23	2	2006	1	1	1	0	0	0	0	0
2006-02-23	2	2006	1	1	1	1	0	0	0	0
2006-03-24	3	2006	1	1	1	0	0	0	0	0
2006-03-24	3	2006	1	1	1	0	0	0	0	0
2006-03-24	3	2006	1	1	1	1	0	0	0	0
2006-03-24	3	2006	1	1	1	0	0	0	0	0
2006-03-24	3	2006	1	1	1	0	0	0	0	1
2006-03-24	3	2006	1	1	1	0	0	0	0	0
2006-03-24	3	2006	1	1	1	1	0	1	0	0
2006-03-24	3	2006	1	1	1	1	0	0	0	0
2006-03-24	3	2006	1	1	1	1	0	0	0	0
2006-03-24	3	2006	1	1	1	0	0	0	0	0
2006-04-25	4	2006	1	1	1	0	0	0	0	0
2006-04-25	4	2006	1	1	1	0	0	0	0	0
2006-04-25	4	2006	1	1	1	0	0	0	0	0
2006-04-25	4	2006	1	1	1	0	0	0	0	0
2006-04-25	4	2006	1	1	1	0	0	0	0	0
2006-04-25	4	2006	1	1	1	0	0	0	0	0
2006-04-25	4	2006	1	1	1	0	0	0	0	0
2006-04-25	4	2006	1	1	1	0	0	0	0	0
2006-04-25	4	2006	1	1	1	0	0	0	0	0
2006-04-25	4	2006	1	1	1	0	0	0	0	0
2006-05-25	5	2006	1	1	1	0	0	0	0	0
2006-05-25	5	2006	1	1	1	0	0	0	0	0
2006-05-25	5	2006	1	1	1	1	0	0	0	0
2006-05-25	5	2006	1	1	1	0	0	0	0	0
2006-05-25	5	2006	1	1	1	0	0	2	0	0
2006-05-25	5	2006	1	1	1	1	0	0	0	0
2006-05-25	5	2006	1	1	1	1	0	0	0	0
2006-05-25	5	2006	1	1	1	1	0	0	0	0
2006-05-25	5	2006	1	1	1	1	0	0	0	0
2006-05-25	5	2006	1	1	1	0	0	0	0	0
2006-06-30	6	2006	1	1	1	0	0	0	0	0
2006-06-30	6	2006	1	1	1	1	0	1	0	0
2006-06-30	6	2006	1	1	1	1	0	0	0	0
2006-06-30	6	2006	1	1	1	0	0	0	0	0
2006-06-30	6	2006	1	1	1	0	0	0	0	0
2006-06-30	6	2006	1	1	1	0	0	0	0	0
2006-06-30	6	2006	1	1	1	1	0	0	0	0
2006-06-30	6	2006	1	1	1	1	0	0	0	0
2006-06-30	6	2006	1	1	1	0	0	0	0	0
2006-06-30	6	2006	1	1	1	1	0	0	0	0
2006-07-25	7	2006	1	1	1	0	0	0	0	0
2006-07-25	7	2006	1	1	1	1	0	0	0	0
2006-07-25	7	2006	1	1	1	1	0	0	0	0
2006-07-25	7	2006	1	1	1	1	0	0	0	0
2006-07-25	7	2006	1	1	1	1	0	0	0	0
2006-07-25	7	2006	1	1	1	0	0	0	0	0
2006-07-25	7	2006	1	1	1	1	0	0	0	0
2006-07-25	7	2006	1	1	1	1	0	0	0	0
2006-07-25	7	2006	1	1	1	0	0	0	0	0
2006-07-25	7	2006	1	1	1	1	0	0	0	0
1/26/04	1	2004	2	0	0	0	4	11	0	0
1/26/04	1	2004	2	0	0	0	0	2	0	0
1/26/04	1	2004	2	0	0	0	6	16	0	0
1/26/04	1	2004	2	0	0	0	3	6	0	0
1/26/04	1	2004	2	0	0	0	2	7	0	3
1/26/04	1	2004	2	0	0	0	2	7	0	2
1/26/04	1	2004	2	0	0	0	0	0	0	0
1/26/04	1	2004	2	0	0	0	3	5	2	3
1/26/04	1	2004	2	0	0	0	2	3	0	1
1/26/04	1	2004	2	0	0	0	1	1	0	0
2/19/04	2	2004	2	0	0	0	0	11	1	6
2/19/04	2	2004	2	0	0	0	2	5	0	2
2/19/04	2	2004	2	0	0	0	4	20	1	11
2/19/04	2	2004	2	0	0	0	0	0	0	5
2/19/04	2	2004	2	0	0	0	5	14	0	16
2/19/04	2	2004	2	0	0	0	0	1	0	4
2/19/04	2	2004	2	0	0	0	0	0	0	0
2/19/04	2	2004	2	0	0	0	2	4	0	2
2/19/04	2	2004	2	0	0	0	0	2	0	2
2/19/04	2	2004	2	0	0	0	2	2	2	2
3/25/04	3	2004	2	0	0	0	4	23	1	31
3/25/04	3	2004	2	0	0	0	0	3	1	3
3/25/04	3	2004	2	0	0	0	2	12	0	17
3/25/04	3	2004	2	0	0	0	0	0	0	5
3/25/04	3	2004	2	0	0	0	0	0	4	16
3/25/04	3	2004	2	0	0	0	1	1	0	7
3/25/04	3	2004	2	0	0	0	1	2	0	1
3/25/04	3	2004	2	0	0	0	6	6	2	6
3/25/04	3	2004	2	0	0	0	0	4	0	5
3/25/04	3	2004	2	0	0	0	0	2	1	2
4/22/04	4	2004	2	0	0	0	0	8	2	11
4/22/04	4	2004	2	0	0	0	0	6	0	1
4/22/04	4	2004	2	0	0	0	1	9	1	3
4/22/04	4	2004	2	0	0	0	0	3	1	2
4/22/04	4	2004	2	0	0	0	6	42	6	18
4/22/04	4	2004	2	0	0	0	4	21	3	10
4/22/04	4	2004	2	0	0	0	3	4	0	0
4/22/04	4	2004	2	0	0	0	2	4	1	2
4/22/04	4	2004	2	0	0	0	0	6	0	2
4/22/04	4	2004	2	0	0	0	0	2	1	1
5/26/04	5	2004	2	0	0	0	2	15	1	9
5/26/04	5	2004	2	0	0	0	0	3	0	4
5/26/04	5	2004	2	0	0	0	0	6	0	2
5/26/04	5	2004	2	0	0	0	2	5	2	6
5/26/04	5	2004	2	0	0	0	3	36	3	11
5/26/04	5	2004	2	0	0	0	0	1	0	5
5/26/04	5	2004	2	0	0	0	2	4	0	1
5/26/04	5	2004	2	0	0	0	2	9	0	0
5/26/04	5	2004	2	0	0	0	0	8	0	1
5/26/04	5	2004	2	0	0	0	0	0	0	0
6/23/04	6	2004	2	0	0	0	2	22	0	13
6/23/04	6	2004	2	0	0	0	3	7	0	0
6/23/04	6	2004	2	0	0	0	3	13	2	10
6/23/04	6	2004	2	0	0	0	1	1	0	0
6/23/04	6	2004	2	0	0	0	7	44	0	3
6/23/04	6	2004	2	0	0	0	0	3	0	4
6/23/04	6	2004	2	0	0	0	0	0	0	0
6/23/04	6	2004	2	0	0	0	0	1	0	0
6/23/04	6	2004	2	0	0	0	0	4	0	2
6/23/04	6	2004	2	0	0	0	0	0	0	0
7/22/04	7	2004	2	0	0	0	0	2	0	1
7/22/04	7	2004	2	0	0	0	1	2	0	0
7/22/04	7	2004	2	0	0	0	1	1	0	3
7/22/04	7	2004	2	0	0	0	0	0	0	1
7/22/04	7	2004	2	0	0	0	3	9	0	3
7/22/04	7	2004	2	0	0	0	0	0	0	2
7/22/04	7	2004	2	0	0	0	0	0	0	1
7/22/04	7	2004	2	0	0	0	0	0	0	2
7/22/04	7	2004	2	0	0	0	0	1	0	2
7/22/04	7	2004	2	0	0	0	0	0	0	0
8/26/04	8	2004	2	0	0	0	1	3	0	0
8/26/04	8	2004	2	0	0	0	0	1	0	0
8/26/04	8	2004	2	0	0	0	1	5	0	1
8/26/04	8	2004	2	0	0	0	1	1	0	1
8/26/04	8	2004	2	0	0	0	1	8	0	1
8/26/04	8	2004	2	0	0	0	0	0	1	2
8/26/04	8	2004	2	0	0	0	0	0	0	1
8/26/04	8	2004	2	0	0	0	1	2	0	0
8/26/04	8	2004	2	0	0	0	0	0	0	0
8/26/04	8	2004	2	0	0	0	2	2	0	0
9/23/04	9	2004	2	0	0	0	0	1	0	1
9/23/04	9	2004	2	0	0	0	1	1	0	0
9/23/04	9	2004	2	0	0	0	0	7	0	1
9/23/04	9	2004	2	0	0	0	0	1	0	1
9/23/04	9	2004	2	0	0	0	0	4	0	0
9/23/04	9	2004	2	0	0	0	1	2	1	2
9/23/04	9	2004	2	0	0	0	0	0	0	0
9/23/04	9	2004	2	0	0	0	1	4	1	1
9/23/04	9	2004	2	0	0	0	0	1	0	0
9/23/04	9	2004	2	0	0	0	0	0	0	0
10/27/04	10	2004	2	0	0	0	1	7	0	6
10/27/04	10	2004	2	0	0	0	1	2	3	11
10/27/04	10	2004	2	0	0	0	2	14	1	2
10/27/04	10	2004	2	0	0	0	0	1	0	3
10/27/04	10	2004	2	0	0	0	0	1	0	0
10/27/04	10	2004	2	0	0	0	1	4	0	1
10/27/04	10	2004	2	0	0	0	0	3	0	0
10/27/04	10	2004	2	0	0	0	0	0	0	0
11/24/04	11	2004	2	0	0	0	1	9	0	1
11/24/04	11	2004	2	0	0	0	0	0	0	0
11/24/04	11	2004	2	0	0	0	0	2	0	3
11/24/04	11	2004	2	0	0	0	0	0	0	0
11/24/04	11	2004	2	0	0	0	1	6	0	1
11/24/04	11	2004	2	0	0	0	0	0	0	1
11/24/04	11	2004	2	0	0	0	0	0	0	0
11/24/04	11	2004	2	0	0	0	4	6	0	1
11/24/04	11	2004	2	0	0	0	0	2	0	0
11/24/04	11	2004	2	0	0	0	0	0	0	0
12/15/04	12	2004	2	0	0	0	0	19	0	1
12/15/04	12	2004	2	0	0	1	0	2	0	0
12/15/04	12	2004	2	0	0	0	0	11	0	3
12/15/04	12	2004	2	0	0	0	0	0	0	0
12/15/04	12	2004	2	0	0	0	0	7	0	1
12/15/04	12	2004	2	0	0	0	0	1	0	2
12/15/04	12	2004	2	0	0	1	0	3	0	0
12/15/04	12	2004	2	0	0	0	0	2	0	0
12/15/04	12	2004	2	0	0	0	0	1	0	0
12/15/04	12	2004	2	0	0	0	0	1	0	0
1/27/05	1	2005	2	0	0	0	4	17	1	3
1/27/05	1	2005	2	0	0	0	0	4	0	0
1/27/05	1	2005	2	0	0	0	2	19	2	2
1/27/05	1	2005	2	0	0	0	0	0	0	0
1/27/05	1	2005	2	0	0	0	0	0	0	0
1/27/05	1	2005	2	0	0	0	0	4	1	5
1/27/05	1	2005	2	0	0	0	0	3	0	2
1/27/05	1	2005	2	0	0	0	0	0	0	0
1/27/05	1	2005	2	0	0	0	1	2	0	0
1/27/05	1	2005	2	0	0	0	0	0	0	0
2/23/05	2	2005	2	0	0	0	15	34	0	1
2/23/05	2	2005	2	0	0	1	0	5	0	0
2/23/05	2	2005	2	0	0	0	0	1	0	1
2/23/05	2	2005	2	0	0	0	1	4	0	2
2/23/05	2	2005	2	0	0	0	0	0	0	0
2/23/05	2	2005	2	0	0	0	0	5	0	0
2/23/05	2	2005	2	0	0	0	0	5	0	1
2/23/05	2	2005	2	0	0	0	0	1	0	0
2/23/05	2	2005	2	0	0	0	3	3	1	1
2/23/05	2	2005	2	0	0	0	0	0	0	0
3/24/05	3	2005	2	0	0	0	6	32	0	3
3/24/05	3	2005	2	0	0	1	0	3	0	0
3/24/05	3	2005	2	0	0	0	1	6	2	7
3/24/05	3	2005	2	0	0	0	0	8	0	1
3/24/05	3	2005	2	0	0	0	0	3	0	0
3/24/05	3	2005	2	0	0	1	0	8	0	1
3/24/05	3	2005	2	0	0	0	2	9	0	4
3/24/05	3	2005	2	0	0	1	2	12	0	1
3/24/05	3	2005	2	0	0	0	0	5	0	7
3/24/05	3	2005	2	0	0	0	0	0	0	0
4/28/05	4	2005	2	0	0	0	0	3	1	1
4/28/05	4	2005	2	0	0	0	0	2	1	1
4/28/05	4	2005	2	0	0	0	1	29	3	11
4/28/05	4	2005	2	0	0	0	0	0	0	0
4/28/05	4	2005	2	0	0	0	4	13	5	7
4/28/05	4	2005	2	0	0	1	0	0	0	0
4/28/05	4	2005	2	0	0	0	0	0	0	0
4/28/05	4	2005	2	0	0	0	0	8	0	1
5/25/05	5	2005	2	0	0	0	0	1	0	0
5/25/05	5	2005	2	0	0	0	0	0	0	0
5/25/05	5	2005	2	0	0	0	0	5	0	2
5/25/05	5	2005	2	0	0	0	1	8	0	0
5/25/05	5	2005	2	0	0	0	0	0	0	0
5/25/05	5	2005	2	0	0	0	0	0	0	0
5/25/05	5	2005	2	0	0	0	13	39	6	11
5/25/05	5	2005	2	0	0	0	0	6	0	0
5/25/05	5	2005	2	0	0	0	0	0	0	0
5/25/05	5	2005	2	0	0	0	0	0	0	0
6/23/05	6	2005	2	0	0	0	13	34	4	4
6/23/05	6	2005	2	0	0	1	0	1	0	0
6/23/05	6	2005	2	0	0	0	0	11	0	1
6/23/05	6	2005	2	0	0	0	0	2	0	0
6/23/05	6	2005	2	0	0	0	15	25	19	20
6/23/05	6	2005	2	0	0	0	1	1	0	0
6/23/05	6	2005	2	0	0	0	8	12	0	0
6/23/05	6	2005	2	0	0	1	0	9	0	0
6/23/05	6	2005	2	0	0	0	0	0	3	3
6/23/05	6	2005	2	0	0	0	0	2	0	2
7/28/05	7	2005	2	1	0	0	0	2	0	0
7/28/05	7	2005	2	1	0	1	0	0	0	0
7/28/05	7	2005	2	1	0	0	0	0	0	2
7/28/05	7	2005	2	1	0	0	0	0	1	1
7/28/05	7	2005	2	1	0	0	0	0	0	0
7/28/05	7	2005	2	1	0	1	0	0	0	1
7/28/05	7	2005	2	1	0	0	1	1	0	0
7/28/05	7	2005	2	1	0	1	0	0	1	1
7/28/05	7	2005	2	1	0	0	0	1	0	0
7/28/05	7	2005	2	1	0	0	0	1	0	0
2005-08-22	8	2005	2	1	0	0	0	1	0	0
2005-08-22	8	2005	2	1	0	1	0	0	0	0
2005-08-22	8	2005	2	1	0	0	0	0	0	0
2005-08-22	8	2005	2	1	0	0	0	0	0	0
2005-08-22	8	2005	2	1	0	0	0	2	0	0
2005-08-22	8	2005	2	1	0	1	0	0	0	0
2005-08-22	8	2005	2	1	0	0	0	0	0	0
2005-08-22	8	2005	2	1	0	0	0	0	0	0
2005-08-22	8	2005	2	1	0	0	1	3	0	0
2005-08-22	8	2005	2	1	0	0	1	3	0	1
2005-09-26	9	2005	2	1	0	0	0	1	0	0
2005-09-26	9	2005	2	1	0	1	0	0	0	0
2005-09-26	9	2005	2	1	0	0	1	2	0	0
2005-09-26	9	2005	2	1	0	0	1	2	0	0
2005-09-26	9	2005	2	1	0	0	2	2	0	0
2005-09-26	9	2005	2	1	0	0	0	0	0	0
2005-09-26	9	2005	2	1	0	0	0	0	0	0
2005-09-26	9	2005	2	1	0	1	0	2	0	0
2005-09-26	9	2005	2	1	0	0	0	0	0	0
2005-09-26	9	2005	2	1	0	0	0	0	1	1
2005-10-27	10	2005	2	1	0	1	0	1	0	0
2005-10-27	10	2005	2	1	0	0	0	0	0	0
2005-10-27	10	2005	2	1	0	0	0	3	0	0
2005-10-27	10	2005	2	1	0	0	0	0	0	0
2005-10-27	10	2005	2	1	0	0	0	1	0	1
2005-10-27	10	2005	2	1	0	0	0	0	0	0
2005-10-27	10	2005	2	1	0	0	0	0	0	0
2005-10-27	10	2005	2	1	0	0	0	0	0	1
2005-10-27	10	2005	2	1	0	0	0	1	0	0
2005-10-27	10	2005	2	1	0	1	0	0	1	1
2005-11-29	11	2005	2	1	0	1	0	1	1	1
2005-11-29	11	2005	2	1	0	0	0	0	0	0
2005-11-29	11	2005	2	1	0	0	0	0	0	0
2005-11-29	11	2005	2	1	0	1	0	0	0	0
2005-11-29	11	2005	2	1	0	0	0	0	0	0
2005-11-29	11	2005	2	1	0	0	0	0	0	0
2005-11-29	11	2005	2	1	0	0	0	9	0	0
2005-11-29	11	2005	2	1	0	1	0	0	0	0
2005-11-29	11	2005	2	1	0	0	0	0	0	0
2005-11-29	11	2005	2	1	0	1	0	0	0	1
2005-12-20	12	2005	2	1	0	1	0	0	0	0
2005-12-20	12	2005	2	1	0	1	0	0	0	0
2005-12-20	12	2005	2	1	0	0	0	0	0	0
2005-12-20	12	2005	2	1	0	0	0	1	0	0
2005-12-20	12	2005	2	1	0	0	0	1	0	0
2005-12-20	12	2005	2	1	0	1	0	0	0	0
2005-12-20	12	2005	2	1	0	1	0	0	0	0
2005-12-20	12	2005	2	1	0	1	0	0	0	0
2005-12-20	12	2005	2	1	0	0	0	1	0	0
2005-12-20	12	2005	2	1	0	0	0	0	0	0
2006-02-24	2	2006	2	1	0	1	0	2	0	1
2006-02-24	2	2006	2	1	0	1	0	1	0	0
2006-02-24	2	2006	2	1	0	0	1	10	0	0
2006-02-24	2	2006	2	1	0	0	0	2	0	0
2006-02-24	2	2006	2	1	0	1	0	0	0	0
2006-02-24	2	2006	2	1	0	0	0	0	0	0
2006-02-24	2	2006	2	1	0	1	0	0	0	0
2006-02-24	2	2006	2	1	0	1	0	0	0	0
2006-02-24	2	2006	2	1	0	0	0	0	0	1
2006-02-24	2	2006	2	1	0	0	0	0	0	0
2006-03-23	3	2006	2	1	0	1	1	4	0	1
2006-03-23	3	2006	2	1	0	1	0	2	0	0
2006-03-23	3	2006	2	1	0	0	1	10	0	0
2006-03-23	3	2006	2	1	0	0	0	1	0	0
2006-03-23	3	2006	2	1	0	1	0	1	0	0
2006-03-23	3	2006	2	1	0	0	0	5	0	3
2006-03-23	3	2006	2	1	0	1	0	1	0	2
2006-03-23	3	2006	2	1	0	1	2	8	0	0
2006-03-23	3	2006	2	1	0	0	0	0	0	0
2006-03-23	3	2006	2	1	0	0	0	1	0	0
2006-04-28	4	2006	2	1	0	0	0	0	0	0
2006-04-28	4	2006	2	1	0	0	0	0	0	0
2006-04-28	4	2006	2	1	0	0	1	1	0	0
2006-04-28	4	2006	2	1	0	0	0	0	0	0
2006-04-28	4	2006	2	1	0	0	0	0	0	0
2006-04-28	4	2006	2	1	0	0	0	0	0	0
2006-04-28	4	2006	2	1	0	0	0	0	2	2
2006-04-28	4	2006	2	1	0	0	0	0	0	0
2006-04-28	4	2006	2	1	0	0	0	0	0	0
2006-04-28	4	2006	2	1	0	0	0	0	0	0
2006-05-23	5	2006	2	1	0	1	0	0	0	0
2006-05-23	5	2006	2	1	0	1	0	0	0	0
2006-05-23	5	2006	2	1	0	0	1	7	0	0
2006-05-23	5	2006	2	1	0	0	0	0	0	0
2006-05-23	5	2006	2	1	0	1	0	0	0	0
2006-05-23	5	2006	2	1	0	0	0	0	0	0
2006-05-23	5	2006	2	1	0	1	0	0	0	0
2006-05-23	5	2006	2	1	0	0	0	0	0	2
2006-05-23	5	2006	2	1	0	0	0	8	0	0
2006-05-23	5	2006	2	1	0	0	0	2	0	0
2006-06-30	6	2006	2	1	0	1	1	1	0	0
2006-06-30	6	2006	2	1	0	1	0	0	0	0
2006-06-30	6	2006	2	1	0	0	0	0	0	0
2006-06-30	6	2006	2	1	0	1	0	0	0	0
2006-06-30	6	2006	2	1	0	1	0	0	0	0
2006-06-30	6	2006	2	1	0	0	0	0	0	0
2006-06-30	6	2006	2	1	0	1	0	0	0	0
2006-06-30	6	2006	2	1	0	1	0	0	0	0
2006-06-30	6	2006	2	1	0	0	0	5	0	0
2006-06-30	6	2006	2	1	0	0	0	0	0	0
2006-07-31	7	2006	2	1	0	1	0	0	0	1
2006-07-31	7	2006	2	1	0	1	0	0	0	0
2006-07-31	7	2006	2	1	0	0	0	0	0	0
2006-07-31	7	2006	2	1	0	1	0	0	0	0
2006-07-31	7	2006	2	1	0	1	0	0	0	0
2006-07-31	7	2006	2	1	0	1	0	0	0	0
2006-07-31	7	2006	2	1	0	1	0	0	0	0
2006-07-31	7	2006	2	1	0	1	0	0	0	0
2006-07-31	7	2006	2	1	0	1	0	1	0	0
2006-07-31	7	2006	2	1	0	1	0	0	0	0
1/27/04	1	2004	3	0	1	0	0	1	0	2
1/27/04	1	2004	3	0	1	0	1	1	0	0
1/27/04	1	2004	3	0	1	0	1	3	0	0
1/27/04	1	2004	3	0	1	0	1	12	3	12
1/27/04	1	2004	3	0	1	0	3	5	0	1
1/27/04	1	2004	3	0	1	0	1	1	1	2
1/27/04	1	2004	3	0	1	0	1	2	0	1
1/27/04	1	2004	3	0	1	0	0	1	0	0
1/27/04	1	2004	3	0	1	0	0	0	0	0
1/27/04	1	2004	3	0	1	0	0	1	0	0
2/24/04	2	2004	3	0	1	0	1	5	0	5
2/24/04	2	2004	3	0	1	0	0	0	1	1
2/24/04	2	2004	3	0	1	0	0	9	0	3
2/24/04	2	2004	3	0	1	0	0	7	1	10
2/24/04	2	2004	3	0	1	0	1	2	0	1
2/24/04	2	2004	3	0	1	0	0	3	0	3
2/24/04	2	2004	3	0	1	0	1	5	0	0
2/24/04	2	2004	3	0	1	0	0	0	0	0
2/24/04	2	2004	3	0	1	0	1	2	0	1
2/24/04	2	2004	3	0	1	0	1	1	0	0
3/24/04	3	2004	3	0	1	0	4	20	1	8
3/24/04	3	2004	3	0	1	0	0	0	0	0
3/24/04	3	2004	3	0	1	0	1	8	1	3
3/24/04	3	2004	3	0	1	0	0	8	0	13
3/24/04	3	2004	3	0	1	0	0	0	0	0
3/24/04	3	2004	3	0	1	0	0	0	0	0
3/24/04	3	2004	3	0	1	0	0	1	0	1
3/24/04	3	2004	3	0	1	0	0	0	1	1
3/24/04	3	2004	3	0	1	0	0	0	0	1
3/24/04	3	2004	3	0	1	0	2	5	0	2
4/28/04	4	2004	3	0	1	0	0	3	0	0
4/28/04	4	2004	3	0	1	0	4	5	0	0
4/28/04	4	2004	3	0	1	0	0	0	0	0
4/28/04	4	2004	3	0	1	0	0	21	0	5
4/28/04	4	2004	3	0	1	0	1	3	0	0
4/28/04	4	2004	3	0	1	0	2	3	0	1
4/28/04	4	2004	3	0	1	0	1	5	0	0
4/28/04	4	2004	3	0	1	0	1	9	0	0
4/28/04	4	2004	3	0	1	0	2	13	0	0
4/28/04	4	2004	3	0	1	0	0	0	0	0
5/25/04	5	2004	3	0	1	0	0	0	0	0
5/25/04	5	2004	3	0	1	0	0	0	0	0
5/25/04	5	2004	3	0	1	0	0	2	0	1
5/25/04	5	2004	3	0	1	0	1	37	3	19
5/25/04	5	2004	3	0	1	0	6	13	1	2
5/25/04	5	2004	3	0	1	0	3	6	1	1
5/25/04	5	2004	3	0	1	1	1	4	0	0
5/25/04	5	2004	3	0	1	0	2	7	0	2
5/25/04	5	2004	3	0	1	0	0	3	0	0
5/25/04	5	2004	3	0	1	0	2	2	2	3
6/22/04	6	2004	3	0	1	0	1	4	0	0
6/22/04	6	2004	3	0	1	0	2	2	0	0
6/22/04	6	2004	3	0	1	0	0	3	0	2
6/22/04	6	2004	3	0	1	0	0	8	0	7
6/22/04	6	2004	3	0	1	0	0	1	0	0
6/22/04	6	2004	3	0	1	0	0	1	0	0
6/22/04	6	2004	3	0	1	0	3	3	0	0
6/22/04	6	2004	3	0	1	0	0	5	0	0
6/22/04	6	2004	3	0	1	0	0	1	0	0
6/22/04	6	2004	3	0	1	0	0	0	0	0
7/28/04	7	2004	3	0	1	0	0	0	0	0
7/28/04	7	2004	3	0	1	0	0	0	0	1
7/28/04	7	2004	3	0	1	0	0	0	0	0
7/28/04	7	2004	3	0	1	0	1	2	0	10
7/28/04	7	2004	3	0	1	0	0	0	0	1
7/28/04	7	2004	3	0	1	0	0	0	0	0
7/28/04	7	2004	3	0	1	0	0	0	0	0
7/28/04	7	2004	3	0	1	0	0	1	0	0
7/28/04	7	2004	3	0	1	0	0	0	0	1
7/28/04	7	2004	3	0	1	0	0	0	0	0
8/23/04	8	2004	3	0	1	0	0	0	0	0
8/23/04	8	2004	3	0	1	0	1	2	0	0
8/23/04	8	2004	3	0	1	0	0	1	0	0
8/23/04	8	2004	3	0	1	0	1	4	0	6
8/23/04	8	2004	3	0	1	0	0	0	0	0
8/23/04	8	2004	3	0	1	0	0	0	0	1
8/23/04	8	2004	3	0	1	0	0	0	1	1
8/23/04	8	2004	3	0	1	0	1	1	0	0
8/23/04	8	2004	3	0	1	0	0	1	0	0
8/23/04	8	2004	3	0	1	0	0	0	0	0
9/22/04	9	2004	3	0	1	0	0	0	0	0
9/22/04	9	2004	3	0	1	0	0	0	2	2
9/22/04	9	2004	3	0	1	0	0	0	0	0
9/22/04	9	2004	3	0	1	0	0	11	0	11
9/22/04	9	2004	3	0	1	0	0	4	0	0
9/22/04	9	2004	3	0	1	0	0	1	0	1
9/22/04	9	2004	3	0	1	1	0	0	0	0
9/22/04	9	2004	3	0	1	0	0	1	0	0
9/22/04	9	2004	3	0	1	0	0	3	0	2
9/22/04	9	2004	3	0	1	0	0	1	0	0
10/26/04	10	2004	3	0	1	0	0	0	0	0
10/26/04	10	2004	3	0	1	0	0	1	0	0
10/26/04	10	2004	3	0	1	0	0	0	0	0
10/26/04	10	2004	3	0	1	0	1	4	0	4
10/26/04	10	2004	3	0	1	0	0	0	0	0
10/26/04	10	2004	3	0	1	0	0	0	0	0
10/26/04	10	2004	3	0	1	1	1	2	0	0
10/26/04	10	2004	3	0	1	0	0	0	1	1
10/26/04	10	2004	3	0	1	0	0	1	0	0
10/26/04	10	2004	3	0	1	0	0	1	0	0
11/29/04	11	2004	3	0	1	0	0	1	0	0
11/29/04	11	2004	3	0	1	0	0	0	0	0
11/29/04	11	2004	3	0	1	0	1	2	0	1
11/29/04	11	2004	3	0	1	0	0	3	2	4
11/29/04	11	2004	3	0	1	0	1	1	1	1
11/29/04	11	2004	3	0	1	0	0	0	0	1
11/29/04	11	2004	3	0	1	1	0	0	0	0
11/29/04	11	2004	3	0	1	0	0	0	0	1
11/29/04	11	2004	3	0	1	0	0	0	0	0
11/29/04	11	2004	3	0	1	0	0	0	0	0
12/14/04	12	2004	3	0	1	0	0	0	0	1
12/14/04	12	2004	3	0	1	0	0	0	0	0
12/14/04	12	2004	3	0	1	0	1	3	0	0
12/14/04	12	2004	3	0	1	0	0	1	0	3
12/14/04	12	2004	3	0	1	0	0	1	0	1
12/14/04	12	2004	3	0	1	0	1	4	0	1
12/14/04	12	2004	3	0	1	1	0	0	0	0
12/14/04	12	2004	3	0	1	0	0	0	0	0
12/14/04	12	2004	3	0	1	0	0	0	0	0
12/14/04	12	2004	3	0	1	0	0	0	0	0
1/26/05	1	2005	3	0	1	0	0	0	1	2
1/26/05	1	2005	3	0	1	0	0	0	0	0
1/26/05	1	2005	3	0	1	1	0	0	0	0
1/26/05	1	2005	3	0	1	0	0	1	0	0
1/26/05	1	2005	3	0	1	0	0	0	0	0
1/26/05	1	2005	3	0	1	0	0	0	0	0
1/26/05	1	2005	3	0	1	0	0	0	0	0
1/26/05	1	2005	3	0	1	0	0	0	0	1
1/26/05	1	2005	3	0	1	0	0	1	0	0
1/26/05	1	2005	3	0	1	0	1	1	0	0
2/28/05	2	2005	3	0	1	0	0	0	0	0
2/28/05	2	2005	3	0	1	0	0	0	0	0
2/28/05	2	2005	3	0	1	1	0	0	0	0
2/28/05	2	2005	3	0	1	0	0	0	0	1
2/28/05	2	2005	3	0	1	0	0	1	0	3
2/28/05	2	2005	3	0	1	0	0	0	0	0
2/28/05	2	2005	3	0	1	0	0	0	0	0
2/28/05	2	2005	3	0	1	0	0	0	0	1
2/28/05	2	2005	3	0	1	0	0	0	0	0
2/28/05	2	2005	3	0	1	0	0	0	0	0
3/21/05	3	2005	3	0	1	0	0	4	0	0
3/21/05	3	2005	3	0	1	0	0	0	0	0
3/21/05	3	2005	3	0	1	1	0	0	0	0
3/21/05	3	2005	3	0	1	0	0	0	0	0
3/21/05	3	2005	3	0	1	0	0	0	0	0
3/21/05	3	2005	3	0	1	0	0	0	2	3
3/21/05	3	2005	3	0	1	1	0	0	0	0
3/21/05	3	2005	3	0	1	0	2	9	1	2
3/21/05	3	2005	3	0	1	0	1	3	0	0
3/21/05	3	2005	3	0	1	0	0	1	0	0
4/26/05	4	2005	3	0	1	0	1	2	0	1
4/26/05	4	2005	3	0	1	0	0	0	0	0
4/26/05	4	2005	3	0	1	0	0	1	0	0
4/26/05	4	2005	3	0	1	0	0	0	0	0
4/26/05	4	2005	3	0	1	0	0	0	0	0
4/26/05	4	2005	3	0	1	0	0	2	0	0
4/26/05	4	2005	3	0	1	0	1	2	0	0
4/26/05	4	2005	3	0	1	0	1	3	0	1
4/26/05	4	2005	3	0	1	1	0	0	0	0
4/26/05	4	2005	3	0	1	0	0	0	0	4
5/23/05	5	2005	3	0	1	1	0	1	0	1
5/23/05	5	2005	3	0	1	0	0	5	0	0
5/23/05	5	2005	3	0	1	0	0	1	0	0
5/23/05	5	2005	3	0	1	0	0	4	0	2
5/23/05	5	2005	3	0	1	1	0	0	0	0
5/23/05	5	2005	3	0	1	0	0	4	0	0
5/23/05	5	2005	3	0	1	0	0	0	0	0
5/23/05	5	2005	3	0	1	0	0	6	0	0
5/23/05	5	2005	3	0	1	0	1	5	0	0
5/23/05	5	2005	3	0	1	1	1	4	0	3
6/30/05	6	2005	3	0	1	0	0	0	0	0
6/30/05	6	2005	3	0	1	0	0	1	0	0
6/30/05	6	2005	3	0	1	0	0	0	0	0
6/30/05	6	2005	3	0	1	0	1	1	1	1
6/30/05	6	2005	3	0	1	0	4	4	2	2
6/30/05	6	2005	3	0	1	0	0	0	5	5
6/30/05	6	2005	3	0	1	0	0	0	0	0
6/30/05	6	2005	3	0	1	0	0	1	0	0
6/30/05	6	2005	3	0	1	0	1	2	0	0
7/21/05	7	2005	3	1	1	1	0	0	0	0
7/21/05	7	2005	3	1	1	0	0	0	0	0
7/21/05	7	2005	3	1	1	0	1	1	0	0
7/21/05	7	2005	3	1	1	0	0	1	0	0
7/21/05	7	2005	3	1	1	1	0	0	0	0
7/21/05	7	2005	3	1	1	1	0	0	0	2
7/21/05	7	2005	3	1	1	0	0	0	0	0
7/21/05	7	2005	3	1	1	0	0	0	0	0
7/21/05	7	2005	3	1	1	0	0	0	0	0
7/21/05	7	2005	3	1	1	1	0	0	1	1
2005-08-25	8	2005	3	1	1	0	0	0	0	0
2005-08-25	8	2005	3	1	1	0	0	0	0	0
2005-08-25	8	2005	3	1	1	1	0	0	0	0
2005-08-25	8	2005	3	1	1	0	0	0	0	0
2005-08-25	8	2005	3	1	1	1	0	0	0	1
2005-08-25	8	2005	3	1	1	0	0	0	0	0
2005-08-25	8	2005	3	1	1	1	0	0	0	0
2005-08-25	8	2005	3	1	1	0	0	0	0	0
2005-08-25	8	2005	3	1	1	0	0	0	0	0
2005-08-25	8	2005	3	1	1	1	0	0	0	0
2005-09-23	9	2005	3	1	1	0	0	0	0	0
2005-09-23	9	2005	3	1	1	0	0	0	0	0
2005-09-23	9	2005	3	1	1	1	0	0	0	0
2005-09-23	9	2005	3	1	1	0	0	0	0	0
2005-09-23	9	2005	3	1	1	0	0	0	0	0
2005-09-23	9	2005	3	1	1	1	0	0	0	0
2005-09-23	9	2005	3	1	1	1	0	0	0	0
2005-09-23	9	2005	3	1	1	0	0	0	0	0
2005-09-23	9	2005	3	1	1	1	1	1	0	0
2005-09-23	9	2005	3	1	1	0	0	0	0	0
2005-10-24	10	2005	3	1	1	0	0	0	0	0
2005-10-24	10	2005	3	1	1	1	0	0	0	0
2005-10-24	10	2005	3	1	1	1	0	0	0	0
2005-10-24	10	2005	3	1	1	0	0	0	0	0
2005-10-24	10	2005	3	1	1	0	0	0	0	0
2005-10-24	10	2005	3	1	1	0	0	0	0	0
2005-10-24	10	2005	3	1	1	1	0	0	0	0
2005-10-24	10	2005	3	1	1	0	0	0	0	0
2005-10-24	10	2005	3	1	1	0	0	0	0	0
2005-10-24	10	2005	3	1	1	1	0	0	0	0
2005-11-24	11	2005	3	1	1	0	0	0	0	0
2005-11-24	11	2005	3	1	1	0	0	0	0	0
2005-11-24	11	2005	3	1	1	0	0	0	0	0
2005-11-24	11	2005	3	1	1	0	0	0	0	0
2005-11-24	11	2005	3	1	1	0	0	0	0	0
2005-11-24	11	2005	3	1	1	0	1	3	0	1
2005-11-24	11	2005	3	1	1	0	0	0	0	0
2005-11-24	11	2005	3	1	1	0	0	0	0	0
2005-11-24	11	2005	3	1	1	0	0	0	0	0
2005-11-24	11	2005	3	1	1	0	0	0	0	0
2005-12-19	12	2005	3	1	1	0	0	0	0	0
2005-12-19	12	2005	3	1	1	1	0	0	0	0
2005-12-19	12	2005	3	1	1	1	0	0	0	0
2005-12-19	12	2005	3	1	1	0	0	0	0	0
2005-12-19	12	2005	3	1	1	0	0	0	0	0
2005-12-19	12	2005	3	1	1	0	0	1	0	0
2005-12-19	12	2005	3	1	1	1	0	0	0	0
2005-12-19	12	2005	3	1	1	1	0	0	0	0
2005-12-19	12	2005	3	1	1	1	0	0	0	0
2005-12-19	12	2005	3	1	1	0	0	0	0	0
2006-01-26	1	2006	3	1	1	0	0	0	0	0
2006-01-26	1	2006	3	1	1	0	0	0	0	0
2006-01-26	1	2006	3	1	1	1	0	0	0	0
2006-01-26	1	2006	3	1	1	0	0	0	0	0
2006-01-26	1	2006	3	1	1	0	0	0	0	0
2006-01-26	1	2006	3	1	1	0	0	0	0	0
2006-01-26	1	2006	3	1	1	1	0	0	0	0
2006-01-26	1	2006	3	1	1	0	0	0	0	0
2006-01-26	1	2006	3	1	1	0	0	0	0	0
2006-01-26	1	2006	3	1	1	0	0	0	0	0
2006-02-28	2	2006	3	1	1	0	0	0	0	0
2006-02-28	2	2006	3	1	1	0	0	0	0	0
2006-02-28	2	2006	3	1	1	1	0	0	0	0
2006-02-28	2	2006	3	1	1	1	0	0	0	0
2006-02-28	2	2006	3	1	1	0	0	2	0	1
2006-02-28	2	2006	3	1	1	0	0	0	0	0
2006-02-28	2	2006	3	1	1	1	0	0	0	0
2006-02-28	2	2006	3	1	1	0	0	0	0	0
2006-02-28	2	2006	3	1	1	0	0	0	0	0
2006-02-28	2	2006	3	1	1	1	1	1	0	0
2006-03-30	3	2006	3	1	1	0	0	0	0	0
2006-03-30	3	2006	3	1	1	1	0	1	0	0
2006-03-30	3	2006	3	1	1	1	0	0	0	0
2006-03-30	3	2006	3	1	1	1	0	0	0	0
2006-03-30	3	2006	3	1	1	0	0	0	0	0
2006-03-30	3	2006	3	1	1	0	0	0	0	0
2006-03-30	3	2006	3	1	1	1	1	2	0	0
2006-03-30	3	2006	3	1	1	0	0	0	0	0
2006-03-30	3	2006	3	1	1	0	0	0	0	0
2006-03-30	3	2006	3	1	1	1	0	0	0	0
2006-04-29	4	2006	3	1	1	0	0	0	0	0
2006-04-29	4	2006	3	1	1	0	0	0	0	0
2006-04-29	4	2006	3	1	1	1	0	0	0	0
2006-04-29	4	2006	3	1	1	1	0	0	0	0
2006-04-29	4	2006	3	1	1	0	0	0	0	0
2006-04-29	4	2006	3	1	1	0	0	0	0	0
2006-04-29	4	2006	3	1	1	1	0	0	0	0
2006-04-29	4	2006	3	1	1	1	0	0	0	0
2006-04-29	4	2006	3	1	1	1	0	0	0	0
2006-04-29	4	2006	3	1	1	1	0	0	0	0
2006-05-29	5	2006	3	1	1	1	0	1	0	1
2006-05-29	5	2006	3	1	1	0	0	0	0	0
2006-05-29	5	2006	3	1	1	1	0	0	0	0
2006-05-29	5	2006	3	1	1	0	0	0	0	0
2006-05-29	5	2006	3	1	1	0	0	0	0	0
2006-05-29	5	2006	3	1	1	0	0	0	0	2
2006-05-29	5	2006	3	1	1	0	0	0	0	0
2006-05-29	5	2006	3	1	1	0	0	0	0	0
2006-05-29	5	2006	3	1	1	0	0	0	0	0
2006-05-29	5	2006	3	1	1	1	0	1	0	0
2006-06-30	6	2006	3	1	1	0	0	0	0	0
2006-06-30	6	2006	3	1	1	1	0	0	0	0
2006-06-30	6	2006	3	1	1	1	0	0	0	0
2006-06-30	6	2006	3	1	1	1	0	0	0	0
2006-06-30	6	2006	3	1	1	0	0	0	0	0
2006-06-30	6	2006	3	1	1	0	0	0	0	0
2006-06-30	6	2006	3	1	1	1	0	0	0	0
2006-06-30	6	2006	3	1	1	0	0	0	0	0
2006-06-30	6	2006	3	1	1	0	0	0	0	0
2006-06-30	6	2006	3	1	1	0	0	0	0	0
2006-07-24	7	2006	3	1	1	1	0	0	0	0
2006-07-24	7	2006	3	1	1	0	0	0	0	0
2006-07-24	7	2006	3	1	1	1	0	0	0	0
2006-07-24	7	2006	3	1	1	1	0	0	0	0
2006-07-24	7	2006	3	1	1	1	0	0	0	0
2006-07-24	7	2006	3	1	1	0	0	0	0	0
2006-07-24	7	2006	3	1	1	1	0	0	0	0
2006-07-24	7	2006	3	1	1	0	0	0	0	0
2006-07-24	7	2006	3	1	1	1	0	0	0	0
2006-07-24	7	2006	3	1	1	1	0	0	0	0
1/28/04	1	2004	4	0	1	1	0	0	0	0
1/28/04	1	2004	4	0	1	0	0	0	0	0
1/28/04	1	2004	4	0	1	0	0	4	0	1
1/28/04	1	2004	4	0	1	0	0	2	0	1
1/28/04	1	2004	4	0	1	0	0	0	0	0
1/28/04	1	2004	4	0	1	0	0	0	0	1
1/28/04	1	2004	4	0	1	0	0	1	0	1
1/28/04	1	2004	4	0	1	0	0	0	0	0
1/28/04	1	2004	4	0	1	0	0	1	0	0
1/28/04	1	2004	4	0	1	0	0	0	0	0
2/25/04	2	2004	4	0	1	1	0	0	0	0
2/25/04	2	2004	4	0	1	0	0	0	0	0
2/25/04	2	2004	4	0	1	0	0	1	0	0
2/25/04	2	2004	4	0	1	0	0	2	0	0
2/25/04	2	2004	4	0	1	0	0	0	0	0
2/25/04	2	2004	4	0	1	0	0	0	0	0
2/25/04	2	2004	4	0	1	0	0	0	0	0
2/25/04	2	2004	4	0	1	0	0	1	0	0
2/25/04	2	2004	4	0	1	0	0	0	0	0
2/25/04	2	2004	4	0	1	0	0	0	0	0
3/29/04	3	2004	4	0	1	1	0	0	0	0
3/29/04	3	2004	4	0	1	0	1	1	0	0
3/29/04	3	2004	4	0	1	0	0	1	0	1
3/29/04	3	2004	4	0	1	0	0	1	0	0
3/29/04	3	2004	4	0	1	0	1	3	0	0
3/29/04	3	2004	4	0	1	0	0	1	0	0
3/29/04	3	2004	4	0	1	0	0	0	0	0
3/29/04	3	2004	4	0	1	0	1	3	0	0
3/29/04	3	2004	4	0	1	0	0	0	0	0
3/29/04	3	2004	4	0	1	0	0	0	0	0
4/26/04	4	2004	4	0	1	1	0	0	0	0
4/26/04	4	2004	4	0	1	0	1	1	0	0
4/26/04	4	2004	4	0	1	0	0	1	0	0
4/26/04	4	2004	4	0	1	0	0	1	0	0
4/26/04	4	2004	4	0	1	0	0	0	0	0
4/26/04	4	2004	4	0	1	0	0	0	0	0
4/26/04	4	2004	4	0	1	0	2	6	0	0
4/26/04	4	2004	4	0	1	0	0	0	0	0
4/26/04	4	2004	4	0	1	0	0	0	0	0
4/26/04	4	2004	4	0	1	0	0	0	0	0
5/24/04	5	2004	4	0	1	0	0	0	0	0
5/24/04	5	2004	4	0	1	0	0	0	0	0
5/24/04	5	2004	4	0	1	0	2	6	0	0
5/24/04	5	2004	4	0	1	0	0	2	0	0
5/24/04	5	2004	4	0	1	0	0	0	0	0
5/24/04	5	2004	4	0	1	0	2	7	1	2
5/24/04	5	2004	4	0	1	0	0	1	0	0
5/24/04	5	2004	4	0	1	0	0	0	0	0
5/24/04	5	2004	4	0	1	0	0	0	0	0
5/24/04	5	2004	4	0	1	0	0	1	0	2
6/21/04	6	2004	4	0	1	1	0	0	0	1
6/21/04	6	2004	4	0	1	0	0	1	0	0
6/21/04	6	2004	4	0	1	0	0	0	0	0
6/21/04	6	2004	4	0	1	0	0	1	0	4
6/21/04	6	2004	4	0	1	0	0	0	0	1
6/21/04	6	2004	4	0	1	0	0	0	0	0
6/21/04	6	2004	4	0	1	0	3	4	0	0
6/21/04	6	2004	4	0	1	0	0	0	0	0
6/21/04	6	2004	4	0	1	0	0	0	0	0
6/21/04	6	2004	4	0	1	0	0	0	0	0
7/23/04	7	2004	4	0	1	1	0	0	1	2
7/23/04	7	2004	4	0	1	0	0	0	0	1
7/23/04	7	2004	4	0	1	0	0	0	0	0
7/23/04	7	2004	4	0	1	0	0	0	0	0
7/23/04	7	2004	4	0	1	0	0	0	0	0
7/23/04	7	2004	4	0	1	0	0	0	0	0
7/23/04	7	2004	4	0	1	0	0	0	0	0
7/23/04	7	2004	4	0	1	0	0	0	0	0
7/23/04	7	2004	4	0	1	0	0	0	0	0
7/23/04	7	2004	4	0	1	0	0	0	0	0
8/24/04	8	2004	4	0	1	0	0	0	0	0
8/24/04	8	2004	4	0	1	1	0	0	0	0
8/24/04	8	2004	4	0	1	0	0	0	0	0
8/24/04	8	2004	4	0	1	0	0	0	0	0
8/24/04	8	2004	4	0	1	0	0	0	0	0
8/24/04	8	2004	4	0	1	0	0	0	0	0
8/24/04	8	2004	4	0	1	0	0	0	0	0
8/24/04	8	2004	4	0	1	0	0	1	0	0
8/24/04	8	2004	4	0	1	0	0	0	0	0
8/24/04	8	2004	4	0	1	0	0	0	0	0
9/28/04	9	2004	4	0	1	1	0	0	0	0
9/28/04	9	2004	4	0	1	0	0	0	1	4
9/28/04	9	2004	4	0	1	0	0	0	0	0
9/28/04	9	2004	4	0	1	0	0	0	0	0
9/28/04	9	2004	4	0	1	0	1	4	0	1
9/28/04	9	2004	4	0	1	0	0	0	0	0
9/28/04	9	2004	4	0	1	0	0	0	0	0
9/28/04	9	2004	4	0	1	0	0	0	0	0
9/28/04	9	2004	4	0	1	0	0	0	0	0
9/28/04	9	2004	4	0	1	0	0	0	1	1
10/25/04	10	2004	4	0	1	1	0	0	0	0
10/25/04	10	2004	4	0	1	0	0	0	0	0
10/25/04	10	2004	4	0	1	0	0	0	0	1
10/25/04	10	2004	4	0	1	0	0	0	0	1
10/25/04	10	2004	4	0	1	0	0	0	0	0
10/25/04	10	2004	4	0	1	0	0	0	0	0
10/25/04	10	2004	4	0	1	0	0	0	0	1
10/25/04	10	2004	4	0	1	0	0	0	0	0
10/25/04	10	2004	4	0	1	0	0	0	0	0
10/25/04	10	2004	4	0	1	0	0	0	0	1
11/22/04	11	2004	4	0	1	1	0	0	0	0
11/22/04	11	2004	4	0	1	0	0	0	0	0
11/22/04	11	2004	4	0	1	0	0	0	0	0
11/22/04	11	2004	4	0	1	1	0	0	0	0
11/22/04	11	2004	4	0	1	0	0	0	0	0
11/22/04	11	2004	4	0	1	0	0	0	0	0
11/22/04	11	2004	4	0	1	0	0	0	0	0
11/22/04	11	2004	4	0	1	0	0	0	0	0
11/22/04	11	2004	4	0	1	0	0	0	0	0
11/22/04	11	2004	4	0	1	0	0	0	0	0
2004-10-12	12	2004	4	0	1	1	0	0	0	0
2004-10-12	12	2004	4	0	1	0	0	0	0	0
2004-10-12	12	2004	4	0	1	0	0	0	0	1
2004-10-12	12	2004	4	0	1	0	0	0	0	1
2004-10-12	12	2004	4	0	1	0	0	0	0	0
2004-10-12	12	2004	4	0	1	0	0	0	0	0
2004-10-12	12	2004	4	0	1	0	0	0	0	0
2004-10-12	12	2004	4	0	1	0	0	0	0	0
2004-10-12	12	2004	4	0	1	0	0	0	0	0
2004-10-12	12	2004	4	0	1	0	0	0	0	0
1/28/05	1	2005	4	0	1	1	0	0	0	0
1/28/05	1	2005	4	0	1	0	0	0	0	0
1/31/05	1	2005	4	0	1	0	0	0	0	0
1/31/05	1	2005	4	0	1	0	0	0	0	0
1/31/05	1	2005	4	0	1	0	0	0	0	0
1/31/05	1	2005	4	0	1	0	0	0	6	6
1/31/05	1	2005	4	0	1	0	0	0	0	0
1/31/05	1	2005	4	0	1	0	0	0	0	0
1/31/05	1	2005	4	0	1	0	0	0	0	0
1/31/05	1	2005	4	0	1	0	0	0	0	0
2/22/05	2	2005	4	0	1	0	0	0	0	0
2/22/05	2	2005	4	0	1	0	0	0	0	0
2/22/05	2	2005	4	0	1	0	0	0	0	0
2/22/05	2	2005	4	0	1	0	1	3	0	1
2/22/05	2	2005	4	0	1	0	0	0	0	0
2/22/05	2	2005	4	0	1	0	0	0	0	0
2/22/05	2	2005	4	0	1	0	0	0	0	0
2/22/05	2	2005	4	0	1	0	0	0	0	0
2/22/05	2	2005	4	0	1	0	0	0	0	0
2/22/05	2	2005	4	0	1	0	0	0	0	0
3/22/05	3	2005	4	0	1	0	0	0	0	0
3/22/05	3	2005	4	0	1	0	0	1	0	0
3/22/05	3	2005	4	0	1	0	0	0	0	0
3/22/05	3	2005	4	0	1	0	0	0	0	0
3/22/05	3	2005	4	0	1	0	0	0	0	0
3/22/05	3	2005	4	0	1	0	0	0	0	0
3/22/05	3	2005	4	0	1	0	0	0	0	0
3/22/05	3	2005	4	0	1	0	0	1	0	0
3/22/05	3	2005	4	0	1	0	0	0	0	1
3/22/05	3	2005	4	0	1	0	0	0	0	0
4/25/05	4	2005	4	0	1	1	0	0	0	0
4/25/05	4	2005	4	0	1	0	0	0	2	2
4/25/05	4	2005	4	0	1	0	0	0	0	0
4/25/05	4	2005	4	0	1	0	0	0	1	1
4/25/05	4	2005	4	0	1	0	0	0	0	0
4/25/05	4	2005	4	0	1	0	0	0	1	1
4/25/05	4	2005	4	0	1	0	0	0	0	0
4/25/05	4	2005	4	0	1	0	0	2	0	1
4/25/05	4	2005	4	0	1	0	0	1	0	0
4/25/05	4	2005	4	0	1	0	0	0	0	0
5/24/05	5	2005	4	0	1	0	0	0	0	0
5/24/05	5	2005	4	0	1	0	0	0	0	0
5/24/05	5	2005	4	0	1	0	0	0	0	0
5/24/05	5	2005	4	0	1	0	0	1	0	0
5/24/05	5	2005	4	0	1	1	0	0	0	0
5/24/05	5	2005	4	0	1	0	1	1	0	0
5/24/05	5	2005	4	0	1	0	0	0	0	3
5/24/05	5	2005	4	0	1	1	1	1	0	0
5/24/05	5	2005	4	0	1	0	0	0	0	0
5/24/05	5	2005	4	0	1	0	1	1	1	1
6/22/05	6	2005	4	0	1	0	0	0	0	0
6/22/05	6	2005	4	0	1	0	0	0	0	0
6/22/05	6	2005	4	0	1	0	0	0	0	0
6/22/05	6	2005	4	0	1	0	0	0	0	0
6/22/05	6	2005	4	0	1	0	0	0	0	0
6/22/05	6	2005	4	0	1	0	0	0	0	0
6/22/05	6	2005	4	0	1	0	0	0	0	1
6/22/05	6	2005	4	0	1	0	0	0	0	0
6/22/05	6	2005	4	0	1	1	0	0	0	0
6/22/05	6	2005	4	0	1	0	0	0	1	1
7/25/05	7	2005	4	1	1	1	0	0	0	0
7/25/05	7	2005	4	1	1	0	0	0	0	0
7/25/05	7	2005	4	1	1	0	0	0	0	0
7/25/05	7	2005	4	1	1	0	0	0	0	0
7/25/05	7	2005	4	1	1	0	0	0	0	0
7/25/05	7	2005	4	1	1	0	0	0	0	0
7/25/05	7	2005	4	1	1	0	0	0	0	0
7/25/05	7	2005	4	1	1	0	0	0	0	0
7/25/05	7	2005	4	1	1	0	0	0	0	0
7/25/05	7	2005	4	1	1	0	0	0	0	0
2005-08-24	8	2005	4	1	1	1	0	0	0	0
2005-08-24	8	2005	4	1	1	0	0	0	0	0
2005-08-24	8	2005	4	1	1	0	0	0	0	0
2005-08-24	8	2005	4	1	1	0	0	0	0	0
2005-08-24	8	2005	4	1	1	0	0	0	0	0
2005-08-24	8	2005	4	1	1	1	0	0	0	0
2005-08-24	8	2005	4	1	1	0	0	0	0	0
2005-08-24	8	2005	4	1	1	0	0	0	0	0
2005-08-24	8	2005	4	1	1	0	0	0	0	0
2005-08-24	8	2005	4	1	1	0	0	0	0	0
2005-09-21	9	2005	4	1	1	0	0	0	0	0
2005-09-21	9	2005	4	1	1	1	0	0	0	0
2005-09-21	9	2005	4	1	1	1	0	0	0	0
2005-09-21	9	2005	4	1	1	0	0	0	0	0
2005-09-21	9	2005	4	1	1	0	0	0	0	0
2005-09-21	9	2005	4	1	1	0	0	0	0	0
2005-09-21	9	2005	4	1	1	0	0	0	0	0
2005-09-21	9	2005	4	1	1	0	0	0	0	0
2005-09-21	9	2005	4	1	1	0	0	0	0	0
2005-09-21	9	2005	4	1	1	0	0	0	0	0
2005-10-26	10	2005	4	1	1	1	0	0	0	0
2005-10-26	10	2005	4	1	1	0	0	0	0	0
2005-10-26	10	2005	4	1	1	0	0	0	0	0
2005-10-26	10	2005	4	1	1	0	0	1	0	0
2005-10-26	10	2005	4	1	1	0	0	2	0	0
2005-10-26	10	2005	4	1	1	0	0	0	0	0
2005-10-26	10	2005	4	1	1	0	0	0	0	0
2005-10-26	10	2005	4	1	1	0	0	0	0	0
2005-10-26	10	2005	4	1	1	0	0	0	0	0
2005-10-26	10	2005	4	1	1	0	0	0	0	0
2005-11-26	11	2005	4	1	1	0	0	0	0	0
2005-11-26	11	2005	4	1	1	0	0	0	0	0
2005-11-26	11	2005	4	1	1	0	0	0	0	0
2005-11-26	11	2005	4	1	1	0	0	0	0	0
2005-11-26	11	2005	4	1	1	0	0	0	0	0
2005-11-26	11	2005	4	1	1	0	0	0	0	0
2005-11-26	11	2005	4	1	1	1	0	0	0	0
2005-11-26	11	2005	4	1	1	0	0	0	0	0
2005-11-26	11	2005	4	1	1	0	0	0	0	0
2005-11-26	11	2005	4	1	1	0	0	0	0	0
2005-12-13	12	2005	4	1	1	0	0	0	0	0
2005-12-13	12	2005	4	1	1	1	0	0	0	0
2005-12-13	12	2005	4	1	1	1	0	0	0	0
2005-12-13	12	2005	4	1	1	0	0	0	0	0
2005-12-13	12	2005	4	1	1	0	0	0	0	0
2005-12-13	12	2005	4	1	1	0	0	0	0	0
2005-12-13	12	2005	4	1	1	0	0	0	0	0
2005-12-13	12	2005	4	1	1	0	0	0	0	0
2005-12-13	12	2005	4	1	1	0	0	0	0	0
2005-12-13	12	2005	4	1	1	0	0	0	0	0
2006-01-23	1	2006	4	1	1	0	0	0	0	0
2006-01-23	1	2006	4	1	1	0	0	0	1	1
2006-01-23	1	2006	4	1	1	0	0	0	0	0
2006-01-23	1	2006	4	1	1	0	0	0	0	0
2006-01-23	1	2006	4	1	1	0	0	0	0	0
2006-01-23	1	2006	4	1	1	0	0	0	0	0
2006-01-23	1	2006	4	1	1	0	0	0	0	0
2006-01-23	1	2006	4	1	1	0	0	0	0	0
2006-01-23	1	2006	4	1	1	0	0	0	0	0
2006-01-23	1	2006	4	1	1	0	0	0	0	0
2006-02-27	2	2006	4	1	1	1	0	0	0	0
2006-02-27	2	2006	4	1	1	1	0	0	0	0
2006-02-27	2	2006	4	1	1	0	0	0	0	0
2006-02-27	2	2006	4	1	1	0	0	0	0	0
2006-02-27	2	2006	4	1	1	0	0	0	0	0
2006-02-27	2	2006	4	1	1	1	0	0	0	0
2006-02-27	2	2006	4	1	1	0	0	1	0	0
2006-02-27	2	2006	4	1	1	0	0	0	0	0
2006-02-27	2	2006	4	1	1	0	0	0	0	0
2006-02-27	2	2006	4	1	1	0	0	0	0	0
2006-03-29	3	2006	4	1	1	1	0	0	0	0
2006-03-29	3	2006	4	1	1	0	0	0	0	0
2006-03-29	3	2006	4	1	1	0	0	0	0	0
2006-03-29	3	2006	4	1	1	0	0	0	0	0
2006-03-29	3	2006	4	1	1	0	0	0	0	0
2006-03-29	3	2006	4	1	1	1	0	0	0	0
2006-03-29	3	2006	4	1	1	0	0	0	0	0
2006-03-29	3	2006	4	1	1	0	0	0	0	0
2006-03-29	3	2006	4	1	1	0	0	0	0	0
2006-03-29	3	2006	4	1	1	0	0	1	0	0
2006-04-26	4	2006	4	1	1	0	0	0	0	0
2006-04-26	4	2006	4	1	1	0	0	0	0	0
2006-04-26	4	2006	4	1	1	0	0	0	0	0
2006-04-26	4	2006	4	1	1	0	0	0	0	0
2006-04-26	4	2006	4	1	1	0	0	0	0	0
2006-04-26	4	2006	4	1	1	0	0	0	0	0
2006-04-26	4	2006	4	1	1	0	0	0	0	0
2006-04-26	4	2006	4	1	1	0	0	0	0	0
2006-04-26	4	2006	4	1	1	0	0	0	0	0
2006-04-26	4	2006	4	1	1	0	0	0	0	0
2006-05-24	5	2006	4	1	1	0	0	0	0	0
2006-05-24	5	2006	4	1	1	1	0	0	0	0
2006-05-24	5	2006	4	1	1	0	0	0	0	0
2006-05-24	5	2006	4	1	1	0	0	0	0	0
2006-05-24	5	2006	4	1	1	0	0	1	0	0
2006-05-24	5	2006	4	1	1	1	0	0	0	0
2006-05-24	5	2006	4	1	1	0	0	0	0	0
2006-05-24	5	2006	4	1	1	0	0	0	0	0
2006-05-24	5	2006	4	1	1	0	0	0	0	0
2006-05-24	5	2006	4	1	1	0	0	0	0	0
2006-06-30	6	2006	4	1	1	1	0	0	0	0
2006-06-30	6	2006	4	1	1	1	0	0	0	0
2006-06-30	6	2006	4	1	1	1	0	0	0	0
2006-06-30	6	2006	4	1	1	0	0	1	0	0
2006-06-30	6	2006	4	1	1	0	0	0	0	0
2006-06-30	6	2006	4	1	1	1	0	0	0	0
2006-06-30	6	2006	4	1	1	0	0	0	0	0
2006-06-30	6	2006	4	1	1	0	0	0	0	0
2006-06-30	6	2006	4	1	1	0	0	0	0	0
2006-06-30	6	2006	4	1	1	0	0	0	0	0
2006-07-26	7	2006	4	1	1	0	0	0	0	0
2006-07-26	7	2006	4	1	1	1	0	0	0	0
2006-07-26	7	2006	4	1	1	1	0	0	0	0
2006-07-26	7	2006	4	1	1	0	0	0	0	0
2006-07-26	7	2006	4	1	1	0	0	0	0	0
2006-07-26	7	2006	4	1	1	1	0	0	0	0
2006-07-26	7	2006	4	1	1	0	0	0	0	0
2006-07-26	7	2006	4	1	1	0	0	0	0	0
2006-07-26	7	2006	4	1	1	1	0	0	0	0
2006-07-26	7	2006	4	1	1	0	0	0	0	0
1/29/04	1	2004	5	0	0	0	0	0	0	0
1/29/04	1	2004	5	0	0	0	0	0	0	0
1/29/04	1	2004	5	0	0	0	0	0	0	0
1/29/04	1	2004	5	0	0	0	0	0	0	0
1/29/04	1	2004	5	0	0	0	0	2	0	0
1/29/04	1	2004	5	0	0	0	0	0	0	0
1/29/04	1	2004	5	0	0	1	0	1	0	0
1/29/04	1	2004	5	0	0	0	0	0	0	0
1/29/04	1	2004	5	0	0	0	0	1	0	0
1/29/04	1	2004	5	0	0	0	0	1	0	2
2/20/04	2	2004	5	0	0	0	0	0	0	0
2/20/04	2	2004	5	0	0	0	0	1	0	0
2/20/04	2	2004	5	0	0	0	0	0	0	0
2/20/04	2	2004	5	0	0	0	0	0	0	0
2/20/04	2	2004	5	0	0	0	0	0	0	0
2/20/04	2	2004	5	0	0	0	0	0	0	0
2/20/04	2	2004	5	0	0	0	0	1	0	0
2/20/04	2	2004	5	0	0	0	0	1	0	0
2/20/04	2	2004	5	0	0	0	0	0	0	0
2/20/04	2	2004	5	0	0	0	0	0	0	0
3/23/04	3	2004	5	0	0	0	0	1	0	0
3/23/04	3	2004	5	0	0	0	0	0	0	0
3/23/04	3	2004	5	0	0	0	0	1	0	1
3/23/04	3	2004	5	0	0	0	0	0	0	0
3/23/04	3	2004	5	0	0	0	0	0	0	0
3/23/04	3	2004	5	0	0	0	0	0	0	0
3/23/04	3	2004	5	0	0	0	0	1	0	0
3/23/04	3	2004	5	0	0	0	0	0	0	0
3/23/04	3	2004	5	0	0	0	0	0	0	0
3/23/04	3	2004	5	0	0	0	0	0	0	0
4/27/04	4	2004	5	0	0	0	0	1	0	0
4/27/04	4	2004	5	0	0	0	0	2	0	0
4/27/04	4	2004	5	0	0	0	0	1	0	0
4/27/04	4	2004	5	0	0	0	0	1	0	0
4/27/04	4	2004	5	0	0	0	0	1	0	0
4/27/04	4	2004	5	0	0	0	0	1	0	0
4/27/04	4	2004	5	0	0	0	0	3	0	0
4/27/04	4	2004	5	0	0	0	0	2	0	0
4/27/04	4	2004	5	0	0	0	0	0	0	0
4/27/04	4	2004	5	0	0	0	0	0	0	0
5/21/04	5	2004	5	0	0	0	1	10	0	0
5/21/04	5	2004	5	0	0	0	1	6	0	0
5/21/04	5	2004	5	0	0	0	0	6	0	1
5/21/04	5	2004	5	0	0	0	0	5	0	0
5/21/04	5	2004	5	0	0	0	0	0	0	0
5/21/04	5	2004	5	0	0	0	0	0	0	0
5/21/04	5	2004	5	0	0	0	0	2	0	0
5/21/04	5	2004	5	0	0	0	3	9	0	0
5/21/04	5	2004	5	0	0	0	0	2	0	0
5/21/04	5	2004	5	0	0	0	0	0	0	1
6/29/04	6	2004	5	0	0	0	0	0	0	0
6/29/04	6	2004	5	0	0	0	0	0	0	0
6/29/04	6	2004	5	0	0	0	0	2	0	1
6/29/04	6	2004	5	0	0	0	0	0	0	0
6/29/04	6	2004	5	0	0	0	0	1	0	1
6/29/04	6	2004	5	0	0	0	0	0	0	0
6/29/04	6	2004	5	0	0	0	0	0	0	0
6/29/04	6	2004	5	0	0	0	0	1	0	2
6/29/04	6	2004	5	0	0	0	0	1	0	2
6/29/04	6	2004	5	0	0	0	1	1	2	4
7/27/04	7	2004	5	0	0	0	0	0	0	0
7/27/04	7	2004	5	0	0	0	0	0	0	0
7/27/04	7	2004	5	0	0	0	0	0	0	0
7/27/04	7	2004	5	0	0	0	0	0	0	0
7/27/04	7	2004	5	0	0	0	0	1	0	2
7/27/04	7	2004	5	0	0	0	0	0	0	0
7/27/04	7	2004	5	0	0	0	0	0	0	2
7/27/04	7	2004	5	0	0	0	0	0	0	0
7/27/04	7	2004	5	0	0	0	0	0	0	0
7/27/04	7	2004	5	0	0	0	0	0	1	4
8/25/04	8	2004	5	0	0	0	0	1	0	0
8/25/04	8	2004	5	0	0	0	0	0	0	0
8/25/04	8	2004	5	0	0	0	0	0	0	0
8/25/04	8	2004	5	0	0	0	0	0	0	0
8/25/04	8	2004	5	0	0	0	0	1	0	0
8/25/04	8	2004	5	0	0	0	0	0	0	0
8/25/04	8	2004	5	0	0	0	0	0	0	0
8/25/04	8	2004	5	0	0	0	0	0	0	0
8/25/04	8	2004	5	0	0	0	0	0	0	0
8/25/04	8	2004	5	0	0	0	0	0	0	1
9/24/04	9	2004	5	0	0	0	0	0	0	0
9/24/04	9	2004	5	0	0	0	0	0	0	0
9/24/04	9	2004	5	0	0	0	0	0	0	0
9/24/04	9	2004	5	0	0	0	0	0	0	0
9/24/04	9	2004	5	0	0	0	0	0	0	0
9/24/04	9	2004	5	0	0	0	0	1	0	1
9/24/04	9	2004	5	0	0	0	0	0	0	0
9/24/04	9	2004	5	0	0	0	0	0	0	0
10/22/04	10	2004	5	0	0	0	0	0	0	2
10/22/04	10	2004	5	0	0	0	0	0	0	0
10/22/04	10	2004	5	0	0	0	0	0	0	0
10/22/04	10	2004	5	0	0	0	0	0	0	0
10/22/04	10	2004	5	0	0	0	0	1	0	0
10/22/04	10	2004	5	0	0	0	0	0	0	0
10/22/04	10	2004	5	0	0	0	0	0	0	1
10/22/04	10	2004	5	0	0	0	0	0	0	0
10/22/04	10	2004	5	0	0	0	0	0	0	0
10/22/04	10	2004	5	0	0	0	0	0	0	0
11/25/04	11	2004	5	0	0	0	0	0	0	0
11/25/04	11	2004	5	0	0	0	0	1	0	0
11/25/04	11	2004	5	0	0	0	0	0	0	3
11/25/04	11	2004	5	0	0	0	0	0	0	0
11/25/04	11	2004	5	0	0	0	0	0	0	0
11/25/04	11	2004	5	0	0	0	0	0	0	0
11/25/04	11	2004	5	0	0	0	0	0	0	0
11/25/04	11	2004	5	0	0	0	0	0	1	1
11/25/04	11	2004	5	0	0	0	0	1	0	0
11/25/04	11	2004	5	0	0	0	0	0	0	1
2004-09-12	12	2004	5	0	0	0	0	1	0	0
2004-09-12	12	2004	5	0	0	0	0	0	0	0
2004-09-12	12	2004	5	0	0	0	0	0	0	0
2004-09-12	12	2004	5	0	0	0	0	0	0	0
2004-09-12	12	2004	5	0	0	0	0	0	0	0
2004-09-12	12	2004	5	0	0	0	0	0	0	0
2004-09-12	12	2004	5	0	0	0	0	0	0	0
2004-09-12	12	2004	5	0	0	0	0	0	0	0
2004-09-12	12	2004	5	0	0	0	0	0	0	0
2004-09-12	12	2004	5	0	0	0	0	0	0	0
1/28/05	1	2005	5	0	0	0	0	0	1	1
1/28/05	1	2005	5	0	0	0	0	0	0	1
1/28/05	1	2005	5	0	0	0	0	1	0	0
1/28/05	1	2005	5	0	0	0	0	1	0	0
1/28/05	1	2005	5	0	0	0	0	2	0	0
1/28/05	1	2005	5	0	0	0	0	0	0	0
1/28/05	1	2005	5	0	0	0	0	0	0	2
1/28/05	1	2005	5	0	0	0	0	1	0	0
1/28/05	1	2005	5	0	0	0	0	0	0	0
1/28/05	1	2005	5	0	0	0	0	0	0	0
2/24/05	2	2005	5	0	0	0	0	1	0	0
2/24/05	2	2005	5	0	0	0	0	0	0	0
2/24/05	2	2005	5	0	0	0	0	0	0	0
2/24/05	2	2005	5	0	0	0	1	1	0	0
2/24/05	2	2005	5	0	0	0	0	0	0	0
2/24/05	2	2005	5	0	0	0	0	0	0	0
2/24/05	2	2005	5	0	0	0	0	0	0	0
2/24/05	2	2005	5	0	0	0	0	0	0	0
2/24/05	2	2005	5	0	0	0	0	0	0	0
2/24/05	2	2005	5	0	0	0	0	1	4	6
3/17/05	3	2005	5	0	0	0	0	0	0	0
3/17/05	3	2005	5	0	0	0	0	1	0	1
3/17/05	3	2005	5	0	0	0	0	1	0	1
3/17/05	3	2005	5	0	0	0	0	3	0	0
3/17/05	3	2005	5	0	0	0	0	1	0	1
3/17/05	3	2005	5	0	0	0	0	0	0	0
3/17/05	3	2005	5	0	0	0	0	0	1	1
3/17/05	3	2005	5	0	0	0	0	3	0	0
3/17/05	3	2005	5	0	0	0	2	7	0	0
3/17/05	3	2005	5	0	0	0	0	2	0	0
4/29/05	4	2005	5	0	0	0	0	1	0	0
4/29/05	4	2005	5	0	0	0	0	2	0	0
4/29/05	4	2005	5	0	0	0	0	0	0	0
4/29/05	4	2005	5	0	0	0	0	2	0	0
4/29/05	4	2005	5	0	0	0	0	0	0	0
4/29/05	4	2005	5	0	0	0	0	1	0	1
4/29/05	4	2005	5	0	0	0	0	0	0	0
4/29/05	4	2005	5	0	0	0	0	0	0	0
4/29/05	4	2005	5	0	0	0	0	2	0	0
4/29/05	4	2005	5	0	0	0	0	1	0	1
5/27/05	5	2005	5	0	0	0	1	4	0	2
5/27/05	5	2005	5	0	0	0	0	1	0	0
5/27/05	5	2005	5	0	0	1	0	2	0	0
5/27/05	5	2005	5	0	0	0	0	0	0	0
5/27/05	5	2005	5	0	0	0	0	1	0	0
5/27/05	5	2005	5	0	0	0	0	3	0	1
5/27/05	5	2005	5	0	0	0	0	0	0	0
5/27/05	5	2005	5	0	0	0	0	2	0	0
5/27/05	5	2005	5	0	0	1	1	3	0	0
5/27/05	5	2005	5	0	0	0	0	0	0	0
6/28/05	6	2005	5	0	0	0	0	0	0	0
6/28/05	6	2005	5	0	0	0	0	0	0	0
6/28/05	6	2005	5	0	0	1	0	0	0	0
6/28/05	6	2005	5	0	0	0	0	1	0	0
6/28/05	6	2005	5	0	0	0	0	1	0	0
6/28/05	6	2005	5	0	0	1	0	0	0	0
6/28/05	6	2005	5	0	0	1	0	0	0	0
6/28/05	6	2005	5	0	0	0	0	0	0	0
6/28/05	6	2005	5	0	0	1	1	2	0	0
6/28/05	6	2005	5	0	0	0	0	0	0	0
7/27/05	7	2005	5	1	0	1	0	1	0	0
7/27/05	7	2005	5	1	0	0	0	0	0	0
7/27/05	7	2005	5	1	0	1	0	0	0	0
7/27/05	7	2005	5	1	0	0	0	0	0	0
7/27/05	7	2005	5	1	0	0	0	0	0	1
7/27/05	7	2005	5	1	0	1	0	0	0	0
7/27/05	7	2005	5	1	0	0	0	0	0	1
7/27/05	7	2005	5	1	0	0	0	0	0	1
7/27/05	7	2005	5	1	0	0	0	0	0	1
7/27/05	7	2005	5	1	0	0	0	0	0	0
2005-08-29	8	2005	5	1	0	1	0	0	0	0
2005-08-29	8	2005	5	1	0	0	0	0	0	0
2005-08-29	8	2005	5	1	0	0	0	0	0	0
2005-08-29	8	2005	5	1	0	0	0	0	0	0
2005-08-29	8	2005	5	1	0	0	0	1	0	0
2005-08-29	8	2005	5	1	0	1	0	0	0	0
2005-08-29	8	2005	5	1	0	0	0	0	0	0
2005-08-29	8	2005	5	1	0	0	0	0	0	0
2005-08-29	8	2005	5	1	0	0	0	0	0	0
2005-08-29	8	2005	5	1	0	0	0	0	0	0
2005-09-28	9	2005	5	1	0	1	0	0	0	0
2005-09-28	9	2005	5	1	0	0	0	0	0	0
2005-09-28	9	2005	5	1	0	1	0	0	0	0
2005-09-28	9	2005	5	1	0	0	0	0	0	0
2005-09-28	9	2005	5	1	0	1	0	0	0	0
2005-09-28	9	2005	5	1	0	1	0	0	0	0
2005-09-28	9	2005	5	1	0	1	0	0	0	0
2005-09-28	9	2005	5	1	0	0	0	0	0	0
2005-09-28	9	2005	5	1	0	0	0	0	0	0
2005-09-28	9	2005	5	1	0	0	0	0	0	0
2005-10-31	10	2005	5	1	0	1	0	0	0	0
2005-10-31	10	2005	5	1	0	0	0	0	0	0
2005-10-31	10	2005	5	1	0	1	0	0	0	0
2005-10-31	10	2005	5	1	0	0	0	0	0	0
2005-10-31	10	2005	5	1	0	0	0	0	0	0
2005-10-31	10	2005	5	1	0	1	0	0	0	0
2005-10-31	10	2005	5	1	0	1	0	0	0	0
2005-10-31	10	2005	5	1	0	0	0	0	0	0
2005-10-31	10	2005	5	1	0	0	0	0	0	0
2005-10-31	10	2005	5	1	0	0	0	2	0	0
2005-11-28	11	2005	5	1	0	0	0	0	0	0
2005-11-28	11	2005	5	1	0	0	0	0	0	0
2005-11-28	11	2005	5	1	0	0	0	0	0	0
2005-11-28	11	2005	5	1	0	0	0	0	0	0
2005-11-28	11	2005	5	1	0	0	0	0	0	0
2005-11-28	11	2005	5	1	0	0	0	0	0	0
2005-11-28	11	2005	5	1	0	1	0	0	0	0
2005-11-28	11	2005	5	1	0	0	0	0	0	0
2005-11-28	11	2005	5	1	0	0	0	0	0	0
2005-11-28	11	2005	5	1	0	0	0	0	0	0
2005-12-16	12	2005	5	1	0	1	0	0	0	0
2005-12-16	12	2005	5	1	0	0	0	0	0	0
2005-12-16	12	2005	5	1	0	1	0	0	0	0
2005-12-16	12	2005	5	1	0	1	0	0	0	0
2005-12-16	12	2005	5	1	0	0	0	0	0	0
2005-12-16	12	2005	5	1	0	0	0	0	0	0
2005-12-16	12	2005	5	1	0	1	0	0	0	0
2005-12-16	12	2005	5	1	0	0	0	0	0	0
2005-12-16	12	2005	5	1	0	1	0	0	0	0
2005-12-16	12	2005	5	1	0	1	0	0	0	0
2006-01-27	1	2006	5	1	0	0	0	0	0	0
2006-01-27	1	2006	5	1	0	0	0	0	0	0
2006-01-27	1	2006	5	1	0	1	0	0	0	0
2006-01-27	1	2006	5	1	0	0	0	0	0	0
2006-01-27	1	2006	5	1	0	1	0	0	0	0
2006-01-27	1	2006	5	1	0	1	0	0	0	0
2006-01-27	1	2006	5	1	0	1	0	0	0	0
2006-01-27	1	2006	5	1	0	0	0	0	0	0
2006-01-27	1	2006	5	1	0	0	0	0	0	0
2006-01-27	1	2006	5	1	0	0	0	0	0	0
2006-02-21	2	2006	5	1	0	1	0	0	0	0
2006-02-21	2	2006	5	1	0	0	0	0	0	0
2006-02-21	2	2006	5	1	0	0	0	0	0	0
2006-02-21	2	2006	5	1	0	0	0	0	0	0
2006-02-21	2	2006	5	1	0	1	0	0	0	0
2006-02-21	2	2006	5	1	0	1	0	0	1	7
2006-02-21	2	2006	5	1	0	1	0	0	1	1
2006-02-21	2	2006	5	1	0	0	0	0	0	0
2006-02-21	2	2006	5	1	0	0	0	0	0	0
2006-02-21	2	2006	5	1	0	0	0	0	0	0
2006-03-27	3	2006	5	1	0	1	1	2	0	0
2006-03-27	3	2006	5	1	0	0	2	2	0	0
2006-03-27	3	2006	5	1	0	1	0	1	0	0
2006-03-27	3	2006	5	1	0	0	0	1	0	0
2006-03-27	3	2006	5	1	0	1	0	0	0	0
2006-03-27	3	2006	5	1	0	1	0	0	0	0
2006-03-27	3	2006	5	1	0	1	0	0	0	0
2006-03-27	3	2006	5	1	0	0	1	2	0	0
2006-03-27	3	2006	5	1	0	1	0	0	0	0
2006-03-27	3	2006	5	1	0	0	0	5	0	0
2006-04-24	4	2006	5	1	0	0	0	0	0	0
2006-04-24	4	2006	5	1	0	0	0	0	0	0
2006-04-24	4	2006	5	1	0	0	0	0	0	0
2006-04-24	4	2006	5	1	0	0	0	0	0	0
2006-04-24	4	2006	5	1	0	0	0	0	0	0
2006-04-24	4	2006	5	1	0	0	0	0	0	0
2006-04-24	4	2006	5	1	0	0	0	0	0	0
2006-04-24	4	2006	5	1	0	0	0	0	0	0
2006-04-24	4	2006	5	1	0	0	0	1	0	0
2006-04-24	4	2006	5	1	0	0	0	0	0	0
2006-05-22	5	2006	5	1	0	1	0	0	0	0
2006-05-22	5	2006	5	1	0	0	0	0	0	0
2006-05-22	5	2006	5	1	0	1	0	0	0	0
2006-05-22	5	2006	5	1	0	0	0	3	0	0
2006-05-22	5	2006	5	1	0	0	0	0	0	0
2006-05-22	5	2006	5	1	0	1	1	2	0	0
2006-05-22	5	2006	5	1	0	0	0	0	0	0
2006-05-22	5	2006	5	1	0	0	0	0	0	0
2006-05-22	5	2006	5	1	0	0	0	0	0	0
2006-05-22	5	2006	5	1	0	0	0	0	0	0
2006-06-29	6	2006	5	1	0	1	0	2	0	0
2006-06-29	6	2006	5	1	0	0	0	1	0	0
2006-06-29	6	2006	5	1	0	1	0	0	0	0
2006-06-29	6	2006	5	1	0	0	0	0	0	0
2006-06-29	6	2006	5	1	0	1	0	0	0	0
2006-06-29	6	2006	5	1	0	1	0	0	0	0
2006-06-29	6	2006	5	1	0	1	0	0	0	0
2006-06-29	6	2006	5	1	0	0	0	0	0	0
2006-06-29	6	2006	5	1	0	0	0	0	0	0
2006-06-29	6	2006	5	1	0	0	0	0	0	0
2006-07-28	7	2006	5	1	0	1	0	0	0	0
2006-07-28	7	2006	5	1	0	0	0	0	0	0
2006-07-28	7	2006	5	1	0	0	0	0	0	0
2006-07-28	7	2006	5	1	0	0	0	0	0	0
2006-07-28	7	2006	5	1	0	1	0	0	0	0
2006-07-28	7	2006	5	1	0	1	0	0	0	0
2006-07-28	7	2006	5	1	0	1	0	0	0	0
2006-07-28	7	2006	5	1	0	1	0	0	0	0
2006-07-28	7	2006	5	1	0	1	0	0	0	0
2006-07-28	7	2006	5	1	0	1	0	0	0	0
1/30/04	1	2004	6	0	0	0	0	0	0	0
1/30/04	1	2004	6	0	0	0	0	0	0	1
1/30/04	1	2004	6	0	0	0	0	1	0	0
1/30/04	1	2004	6	0	0	0	1	1	0	0
1/30/04	1	2004	6	0	0	0	0	0	0	0
1/30/04	1	2004	6	0	0	0	0	0	0	0
1/30/04	1	2004	6	0	0	0	1	1	0	0
1/30/04	1	2004	6	0	0	0	0	0	0	0
1/30/04	1	2004	6	0	0	0	0	0	0	0
1/30/04	1	2004	6	0	0	0	0	0	0	0
2/23/04	2	2004	6	0	0	0	0	1	0	0
2/23/04	2	2004	6	0	0	0	2	4	0	0
2/23/04	2	2004	6	0	0	0	0	4	0	2
2/23/04	2	2004	6	0	0	0	0	0	0	0
2/23/04	2	2004	6	0	0	0	0	2	0	0
2/23/04	2	2004	6	0	0	0	0	0	0	0
2/23/04	2	2004	6	0	0	0	0	0	0	0
2/23/04	2	2004	6	0	0	0	0	0	0	0
2/23/04	2	2004	6	0	0	0	0	0	0	0
2/23/04	2	2004	6	0	0	0	0	0	0	1
3/23/04	3	2004	6	0	0	0	0	4	0	2
3/23/04	3	2004	6	0	0	0	0	3	0	0
3/23/04	3	2004	6	0	0	0	0	4	0	1
3/23/04	3	2004	6	0	0	0	0	0	0	0
3/23/04	3	2004	6	0	0	0	0	0	0	1
3/23/04	3	2004	6	0	0	0	0	2	0	0
3/23/04	3	2004	6	0	0	0	0	0	0	0
3/23/04	3	2004	6	0	0	0	0	0	0	0
3/23/04	3	2004	6	0	0	0	1	2	0	0
3/23/04	3	2004	6	0	0	0	0	2	0	0
4/23/04	4	2004	6	0	0	0	0	3	0	2
4/23/04	4	2004	6	0	0	0	2	27	0	0
4/23/04	4	2004	6	0	0	0	1	17	0	3
4/23/04	4	2004	6	0	0	0	1	2	0	0
4/23/04	4	2004	6	0	0	0	1	1	0	0
4/23/04	4	2004	6	0	0	0	0	2	0	0
4/23/04	4	2004	6	0	0	0	0	0	2	9
4/23/04	4	2004	6	0	0	0	0	0	0	0
4/23/04	4	2004	6	0	0	0	0	1	0	0
4/23/04	4	2004	6	0	0	0	0	0	0	0
5/20/04	5	2004	6	0	0	0	0	16	0	1
5/20/04	5	2004	6	0	0	0	2	8	0	0
5/20/04	5	2004	6	0	0	0	3	21	0	2
5/20/04	5	2004	6	0	0	0	4	8	0	0
5/20/04	5	2004	6	0	0	0	1	3	0	0
5/20/04	5	2004	6	0	0	0	0	1	0	0
5/20/04	5	2004	6	0	0	0	0	5	0	0
5/20/04	5	2004	6	0	0	0	0	1	0	0
5/20/04	5	2004	6	0	0	0	0	3	0	0
5/20/04	5	2004	6	0	0	0	0	0	0	0
6/27/04	6	2004	6	0	0	0	0	0	0	0
6/27/04	6	2004	6	0	0	0	0	0	0	0
6/27/04	6	2004	6	0	0	0	0	0	0	0
6/28/04	6	2004	6	0	0	0	0	6	0	4
6/28/04	6	2004	6	0	0	0	0	5	0	1
6/28/04	6	2004	6	0	0	0	0	1	0	0
6/28/04	6	2004	6	0	0	0	0	3	0	1
6/28/04	6	2004	6	0	0	0	0	0	0	0
6/28/04	6	2004	6	0	0	0	0	0	0	0
6/28/04	6	2004	6	0	0	0	0	1	0	0
7/26/04	7	2004	6	0	0	0	0	0	0	0
7/26/04	7	2004	6	0	0	0	0	0	0	0
7/26/04	7	2004	6	0	0	0	0	0	1	1
7/26/04	7	2004	6	0	0	0	0	0	0	0
7/26/04	7	2004	6	0	0	0	0	0	0	3
7/26/04	7	2004	6	0	0	0	0	0	0	0
7/26/04	7	2004	6	0	0	0	0	0	0	0
7/26/04	7	2004	6	0	0	0	0	0	0	0
7/26/04	7	2004	6	0	0	0	0	0	0	0
7/26/04	7	2004	6	0	0	0	0	0	0	0
8/30/04	8	2004	6	0	0	0	0	0	0	0
8/30/04	8	2004	6	0	0	0	0	0	0	2
8/30/04	8	2004	6	0	0	0	0	0	0	0
8/30/04	8	2004	6	0	0	0	0	0	0	0
8/30/04	8	2004	6	0	0	0	0	0	0	0
8/30/04	8	2004	6	0	0	0	1	1	0	0
8/30/04	8	2004	6	0	0	0	0	0	0	0
8/30/04	8	2004	6	0	0	0	0	0	0	0
8/30/04	8	2004	6	0	0	0	0	1	0	0
8/30/04	8	2004	6	0	0	0	0	0	0	0
9/27/04	9	2004	6	0	0	0	0	0	0	0
9/27/04	9	2004	6	0	0	0	0	0	0	0
9/27/04	9	2004	6	0	0	0	0	0	0	0
9/27/04	9	2004	6	0	0	0	0	0	0	0
9/27/04	9	2004	6	0	0	0	0	0	0	0
9/27/04	9	2004	6	0	0	0	0	0	0	0
9/27/04	9	2004	6	0	0	0	0	0	0	0
9/27/04	9	2004	6	0	0	0	0	1	0	0
9/27/04	9	2004	6	0	0	0	0	0	0	0
9/27/04	9	2004	6	0	0	0	0	0	0	0
10/21/04	10	2004	6	0	0	0	0	1	0	0
10/21/04	10	2004	6	0	0	0	0	0	0	0
10/21/04	10	2004	6	0	0	0	0	1	0	0
10/21/04	10	2004	6	0	0	0	0	0	0	0
10/21/04	10	2004	6	0	0	0	0	0	0	0
10/21/04	10	2004	6	0	0	0	0	0	0	0
10/21/04	10	2004	6	0	0	0	0	0	0	0
10/21/04	10	2004	6	0	0	0	0	0	0	0
10/21/04	10	2004	6	0	0	0	0	0	0	0
10/21/04	10	2004	6	0	0	0	0	0	0	0
11/26/04	11	2004	6	0	0	0	0	1	0	0
11/26/04	11	2004	6	0	0	0	0	0	0	0
11/26/04	11	2004	6	0	0	0	0	1	0	0
11/26/04	11	2004	6	0	0	0	0	0	0	0
11/26/04	11	2004	6	0	0	0	0	0	0	0
11/26/04	11	2004	6	0	0	0	0	0	0	0
11/26/04	11	2004	6	0	0	0	0	0	0	0
11/26/04	11	2004	6	0	0	0	0	0	0	0
11/26/04	11	2004	6	0	0	0	0	0	0	0
11/26/04	11	2004	6	0	0	0	1	1	0	0
12/17/04	12	2004	6	0	0	0	0	0	0	0
12/17/04	12	2004	6	0	0	0	0	0	1	1
12/17/04	12	2004	6	0	0	0	1	1	0	0
12/17/04	12	2004	6	0	0	0	0	0	1	1
12/17/04	12	2004	6	0	0	0	0	0	0	0
12/17/04	12	2004	6	0	0	0	0	0	1	1
12/17/04	12	2004	6	0	0	0	0	0	0	0
12/17/04	12	2004	6	0	0	0	0	0	0	0
12/17/04	12	2004	6	0	0	0	0	0	0	0
12/17/04	12	2004	6	0	0	0	0	0	0	0
1/29/05	1	2005	6	0	0	0	0	0	0	0
1/29/05	1	2005	6	0	0	0	0	0	0	0
1/29/05	1	2005	6	0	0	0	0	4	0	1
1/29/05	1	2005	6	0	0	0	0	0	0	1
1/29/05	1	2005	6	0	0	0	0	3	0	0
1/29/05	1	2005	6	0	0	0	0	0	0	0
1/29/05	1	2005	6	0	0	0	0	0	0	0
1/29/05	1	2005	6	0	0	0	0	0	0	0
1/29/05	1	2005	6	0	0	0	0	0	0	0
1/29/05	1	2005	6	0	0	0	0	0	0	0
2/21/05	2	2005	6	0	0	0	0	1	0	1
2/21/05	2	2005	6	0	0	0	0	0	0	0
2/21/05	2	2005	6	0	0	0	0	0	0	0
2/21/05	2	2005	6	0	0	0	0	0	0	0
2/21/05	2	2005	6	0	0	0	0	0	0	1
2/21/05	2	2005	6	0	0	0	0	0	0	0
2/21/05	2	2005	6	0	0	0	0	0	0	0
2/21/05	2	2005	6	0	0	0	0	0	0	0
2/21/05	2	2005	6	0	0	0	0	0	0	0
2/21/05	2	2005	6	0	0	0	0	0	0	0
3/23/05	3	2005	6	0	0	0	1	3	0	0
3/23/05	3	2005	6	0	0	0	0	3	0	1
3/23/05	3	2005	6	0	0	0	0	0	0	0
3/23/05	3	2005	6	0	0	0	0	0	0	0
3/23/05	3	2005	6	0	0	0	2	12	0	4
3/23/05	3	2005	6	0	0	0	0	0	0	0
3/23/05	3	2005	6	0	0	0	0	5	0	1
3/23/05	3	2005	6	0	0	0	3	13	1	4
3/23/05	3	2005	6	0	0	0	1	3	0	0
3/23/05	3	2005	6	0	0	0	0	1	0	2
4/27/05	4	2005	6	0	0	0	0	1	0	0
4/27/05	4	2005	6	0	0	0	0	0	0	0
4/27/05	4	2005	6	0	0	0	0	0	0	0
4/27/05	4	2005	6	0	0	0	0	1	0	0
4/27/05	4	2005	6	0	0	0	0	5	0	0
4/27/05	4	2005	6	0	0	0	0	0	0	0
4/27/05	4	2005	6	0	0	0	0	0	0	0
4/27/05	4	2005	6	0	0	1	0	0	0	1
4/27/05	4	2005	6	0	0	0	0	1	0	0
4/27/05	4	2005	6	0	0	0	0	10	0	3
5/30/05	5	2005	6	0	0	0	0	2	0	0
5/30/05	5	2005	6	0	0	0	1	1	0	0
5/30/05	5	2005	6	0	0	0	0	3	0	0
5/30/05	5	2005	6	0	0	0	0	1	0	1
5/30/05	5	2005	6	0	0	0	0	0	0	0
5/30/05	5	2005	6	0	0	0	2	2	0	0
5/30/05	5	2005	6	0	0	1	0	0	0	0
5/30/05	5	2005	6	0	0	0	0	1	0	0
5/30/05	5	2005	6	0	0	0	1	3	0	0
5/30/05	5	2005	6	0	0	1	3	9	0	1
6/27/05	6	2005	6	0	0	0	0	0	0	0
6/27/05	6	2005	6	0	0	0	0	0	0	0
6/27/05	6	2005	6	0	0	0	0	0	0	0
6/27/05	6	2005	6	0	0	0	0	1	0	0
6/27/05	6	2005	6	0	0	0	0	0	0	0
6/27/05	6	2005	6	0	0	0	0	2	0	0
6/27/05	6	2005	6	0	0	0	0	0	0	0
6/27/05	6	2005	6	0	0	0	0	0	0	0
6/27/05	6	2005	6	0	0	0	0	0	0	0
6/27/05	6	2005	6	0	0	0	0	1	0	0
7/26/05	7	2005	6	1	0	0	0	0	0	0
7/26/05	7	2005	6	1	0	0	2	3	0	0
7/26/05	7	2005	6	1	0	0	0	1	0	0
7/26/05	7	2005	6	1	0	0	0	0	1	1
7/26/05	7	2005	6	1	0	0	1	2	1	1
7/26/05	7	2005	6	1	0	0	0	0	2	3
7/26/05	7	2005	6	1	0	0	0	0	0	0
7/26/05	7	2005	6	1	0	1	0	0	0	0
7/26/05	7	2005	6	1	0	0	0	0	0	0
7/26/05	7	2005	6	1	0	0	0	0	0	0
2005-08-26	8	2005	6	1	0	0	0	0	0	0
2005-08-26	8	2005	6	1	0	0	0	0	0	0
2005-08-26	8	2005	6	1	0	0	0	0	0	0
2005-08-26	8	2005	6	1	0	0	0	0	0	0
2005-08-26	8	2005	6	1	0	1	2	2	0	2
2005-08-26	8	2005	6	1	0	0	0	0	0	0
2005-08-26	8	2005	6	1	0	0	0	0	0	0
2005-08-26	8	2005	6	1	0	0	0	0	0	1
2005-08-26	8	2005	6	1	0	0	0	0	0	0
2005-08-26	8	2005	6	1	0	0	0	0	0	0
2005-09-27	9	2005	6	1	0	0	0	0	1	1
2005-09-27	9	2005	6	1	0	0	0	0	0	0
2005-09-27	9	2005	6	1	0	0	0	0	0	0
2005-09-27	9	2005	6	1	0	0	0	0	0	0
2005-09-27	9	2005	6	1	0	0	0	1	0	0
2005-09-27	9	2005	6	1	0	0	0	0	0	0
2005-09-27	9	2005	6	1	0	0	0	0	0	0
2005-09-27	9	2005	6	1	0	0	0	0	0	0
2005-09-27	9	2005	6	1	0	0	0	0	0	0
2005-09-27	9	2005	6	1	0	0	0	2	0	0
2005-10-28	10	2005	6	1	0	0	0	0	0	0
2005-10-28	10	2005	6	1	0	0	0	0	0	0
2005-10-28	10	2005	6	1	0	0	0	0	0	0
2005-10-28	10	2005	6	1	0	0	0	1	0	1
2005-10-28	10	2005	6	1	0	0	0	4	0	0
2005-10-28	10	2005	6	1	0	0	0	0	0	0
2005-10-28	10	2005	6	1	0	0	0	0	0	0
2005-10-28	10	2005	6	1	0	1	0	0	0	0
2005-10-28	10	2005	6	1	0	0	0	1	0	0
2005-10-28	10	2005	6	1	0	0	0	0	0	0
2005-11-25	11	2005	6	1	0	0	0	0	0	0
2005-11-25	11	2005	6	1	0	0	0	0	0	0
2005-11-25	11	2005	6	1	0	0	1	2	1	4
2005-11-25	11	2005	6	1	0	0	0	0	0	2
2005-11-25	11	2005	6	1	0	0	0	0	0	0
2005-11-25	11	2005	6	1	0	0	0	0	0	0
2005-11-25	11	2005	6	1	0	0	0	0	0	0
2005-11-25	11	2005	6	1	0	1	0	0	0	0
2005-11-25	11	2005	6	1	0	0	0	0	0	0
2005-11-25	11	2005	6	1	0	0	0	0	0	0
2005-12-15	12	2005	6	1	0	0	0	0	0	0
2005-12-15	12	2005	6	1	0	0	0	0	0	0
2005-12-15	12	2005	6	1	0	0	0	0	0	0
2005-12-15	12	2005	6	1	0	0	0	0	0	0
2005-12-15	12	2005	6	1	0	0	0	0	0	0
2005-12-15	12	2005	6	1	0	0	0	0	0	0
2005-12-15	12	2005	6	1	0	0	0	0	0	0
2005-12-15	12	2005	6	1	0	0	0	0	0	0
2005-12-15	12	2005	6	1	0	0	0	0	0	0
2005-12-15	12	2005	6	1	0	0	0	0	0	0
2006-02-22	2	2006	6	1	0	0	0	0	0	0
2006-02-22	2	2006	6	1	0	0	1	8	0	0
2006-02-22	2	2006	6	1	0	0	1	4	0	0
2006-02-22	2	2006	6	1	0	0	0	0	0	0
2006-02-22	2	2006	6	1	0	0	0	0	0	0
2006-02-22	2	2006	6	1	0	0	0	0	0	0
2006-02-22	2	2006	6	1	0	0	1	2	0	0
2006-02-22	2	2006	6	1	0	0	0	0	0	0
2006-02-22	2	2006	6	1	0	1	1	1	0	0
2006-02-22	2	2006	6	1	0	1	0	0	0	0
2006-03-28	3	2006	6	1	0	0	0	2	0	0
2006-03-28	3	2006	6	1	0	0	1	4	0	0
2006-03-28	3	2006	6	1	0	0	0	3	0	0
2006-03-28	3	2006	6	1	0	0	1	3	0	0
2006-03-28	3	2006	6	1	0	0	0	0	0	0
2006-03-28	3	2006	6	1	0	0	1	6	0	0
2006-03-28	3	2006	6	1	0	0	0	0	0	0
2006-03-28	3	2006	6	1	0	0	2	3	1	2
2006-03-28	3	2006	6	1	0	1	2	5	2	5
2006-03-28	3	2006	6	1	0	1	0	2	0	3
2006-04-29	4	2006	6	1	0	0	0	0	0	0
2006-04-29	4	2006	6	1	0	0	0	0	0	0
2006-04-29	4	2006	6	1	0	0	0	0	0	0
2006-04-29	4	2006	6	1	0	0	0	1	0	0
2006-04-29	4	2006	6	1	0	0	0	0	0	0
2006-04-29	4	2006	6	1	0	0	0	0	0	0
2006-04-29	4	2006	6	1	0	0	0	1	0	0
2006-04-29	4	2006	6	1	0	0	0	0	0	0
2006-04-29	4	2006	6	1	0	1	0	0	0	0
2006-04-29	4	2006	6	1	0	1	0	0	0	1
2006-05-26	5	2006	6	1	0	0	1	5	0	0
2006-05-26	5	2006	6	1	0	0	3	12	0	1
2006-05-26	5	2006	6	1	0	0	0	5	0	0
2006-05-26	5	2006	6	1	0	0	0	0	0	0
2006-05-26	5	2006	6	1	0	0	0	14	0	0
2006-05-26	5	2006	6	1	0	0	0	1	0	0
2006-05-26	5	2006	6	1	0	0	0	0	0	0
2006-05-26	5	2006	6	1	0	0	0	0	0	0
2006-05-26	5	2006	6	1	0	1	0	0	0	0
2006-05-26	5	2006	6	1	0	1	0	1	0	0
2006-06-29	6	2006	6	1	0	0	2	2	0	1
2006-06-29	6	2006	6	1	0	0	0	0	0	0
2006-06-29	6	2006	6	1	0	0	0	0	0	0
2006-06-29	6	2006	6	1	0	0	0	0	0	0
2006-06-29	6	2006	6	1	0	0	0	1	0	0
2006-06-29	6	2006	6	1	0	0	0	0	0	0
2006-06-29	6	2006	6	1	0	0	0	0	0	0
2006-06-29	6	2006	6	1	0	1	0	0	0	0
2006-06-29	6	2006	6	1	0	1	1	1	0	0
2006-06-29	6	2006	6	1	0	1	0	0	0	0
2006-07-27	7	2006	6	1	0	1	0	0	0	0
2006-07-27	7	2006	6	1	0	0	0	0	0	0
2006-07-27	7	2006	6	1	0	0	0	0	0	0
2006-07-27	7	2006	6	1	0	0	0	0	0	0
2006-07-27	7	2006	6	1	0	1	0	0	0	0
2006-07-27	7	2006	6	1	0	0	0	0	0	0
2006-07-27	7	2006	6	1	0	1	0	0	0	0
2006-07-27	7	2006	6	1	0	0	0	0	0	0
2006-07-27	7	2006	6	1	0	1	0	0	0	0
2006-07-27	7	2006	6	1	0	1	0	0	0	0

## Sheet: raw epi data
Child Code	Site code	Continuous count of malaria surveys	Cross-sec. Survey rounds following Trial profile	MONTH	YEAR	NON-intervention Site (0) or Intervention Site (1)	Pre-Intervention period (0)or during intervention (1)	Fever at survey? No (0) or yes (1)	Microscopy result negative (0) or positive (1)	Pf	Pv	Screened child slept under ITN last night? No (0) or yes (1)	Insecticide Spray used last night? No (0) or yes (1)	Mosquito coil used last night? No (0) or yes (1)	Fever last week? No (0) or yes (1)	Malaria Treatment in last 7 days	Chloroquine	SP	Amodiaquine	Qinine	ACT
1001	1	2	1	August	2004	1	0	0	0	0	0	1	0	0	0	0	0	0	0	0	0
1001	1	3	2	November	2004	1	0	0	0	0	0	0	1	0	0	0	0	0	0	0	0
1001	1	4	2	January	2005	1	0	0	0	0	0	1	1	0	1	1	0	0	0	0	0
1001	1	5	3	April	2005	1	0	0	0	0	0	0	0	0	0	0	0	0	0	0	0
1001	1	7	4	November	2005	1	1	0	0	0	0	1	0	1	0	0	0	0	0	0	0
1001	1	8	4	January	2006	1	1	0	0	0	0	0	0	0	0	0	0	0	0	0	0
1001	1	9	5	April	2006	1	1	0	0	0	0	1	0	0	0	0	0	0	0	0	0
1001	1	10	5	July	2006	1	1	0	0	0	0	1	0	0	1	1	0	1	0	0	0
1001	1	11	6	November	2006	1	1	0	0	0	0	1	0	0	0	0	0	0	0	0	0
1001	1	12	6	January	2007	1	1	0	0	0	0	1	0	0	0	0	0	0	0	0	0
1002	1	3	2	November	2004	1	0	0	0	0	0	0	1	0	1	1	0	1	0	0	0
1002	1	4	2	January	2005	1	0	0	0	0	0	0	0	1	0	0	0	0	0	0	0
1002	1	5	3	April	2005	1	0	0	1	5	0	0	0	0	1	1	0	1	0	0	0
1002	1	7	4	November	2005	1	1	0	0	0	0	1	0	0	0	0	0	0	0	0	0
1002	1	8	4	January	2006	1	1	0	0	0	0	1	0	0	0	0	0	0	0	0	0
1002	1	9	5	April	2006	1	1	0	0	0	0	1	0	0	0	0	0	0	0	0	0
1002	1	10	5	July	2006	1	1	0	0	0	0	1	0	0	0	0	0	0	0	0	0
1002	1	11	6	November	2006	1	1	0	0	0	0	1	0	0	0	0	0	0	0	0	0
1004	1	2	1	August	2004	1	0	0	0	0	0	0	0	0	1	1	0	0	1	0	0
1004	1	4	2	January	2005	1	0	0	1	10	0	0	0	1	0	0	0	0	0	0	0
1004	1	5	3	April	2005	1	0	0	1	14	0	0	0	0	1	1	0	0	1	0	0
1004	1	6	3	June	2005	1	0	0	0	0	0	1	0	0	0	0	0	0	0	0	0
1004	1	7	4	November	2005	1	1	0	0	0	0	0	0	0	0	0	0	0	0	0	0
1004	1	8	4	January	2006	1	1	0	0	0	0	0	0	0	1	1	0	0	1	0	0
1004	1	10	5	July	2006	1	1	0	0	0	0	0	0	0	0	0	0	0	0	0	0
1004	1	11	6	November	2006	1	1	0	0	0	0	1	0	0	1	1	0	0	1	0	0
1004	1	12	6	January	2007	1	1	0	0	0	0	1	0	0	0	0	0	0	0	0	0
1005	1	1	1	June	2004	1	0	0	1	64	0	0	0	0	0	0	0	0	0	0	0
1005	1	2	1	August	2004	1	0	0	0	0	0	0	0	0	1	1	0	0	0	0	0
1005	1	3	2	November	2004	1	0	0	1	0	0	0	0	1	1	1	0	0	0	0	0
1005	1	5	3	April	2005	1	0	0	1	31	0	0	0	1	0	0	0	0	0	0	0
1005	1	6	3	June	2005	1	0	0	0	0	0	0	0	0	1	1	0	0	0	0	0
1005	1	7	4	November	2005	1	1	0	1	27	0	0	0	0	1	1	0	0	0	0	0
1005	1	8	4	January	2006	1	1	0	0	0	0	0	0	0	0	0	0	0	0	0	0
1005	1	9	5	April	2006	1	1	0	1	10	0	0	0	0	0	0	0	0	0	0	0
1005	1	10	5	July	2006	1	1	0	0	0	0	0	0	0	0	0	0	0	0	0	0
1005	1	11	6	November	2006	1	1	0	1	2	0	0	0	0	0	0	0	0	0	0	0
1005	1	12	6	January	2007	1	1	0	0	0	0	1	0	0	0	0	0	0	0	0	0
1007	1	1	1	June	2004	1	0	0	1	13	0	0	0	0	1	1	0	0	1	0	0
1007	1	2	1	August	2004	1	0	0	1	8	0	0	0	0	0	0	0	0	0	0	0
1007	1	4	2	January	2005	1	0	0	1	105	0	0	0	0	1	1	0	0	0	0	0
1007	1	5	3	April	2005	1	0	0	1	0	0	0	0	1	1	1	0	0	1	0	0
1007	1	6	3	June	2005	1	0	0	1	935	0	0	0	0	0	0	0	0	0	0	0
1007	1	7	4	November	2005	1	1	0	0	0	0	0	0	0	1	1	0	0	1	0	0
1007	1	8	4	January	2006	1	1	0	0	0	0	0	0	0	1	1	0	0	0	0	0
1007	1	9	5	April	2006	1	1	0	0	0	0	0	0	0	0	0	0	0	0	0	0
1007	1	10	5	July	2006	1	1	0	0	0	0	0	0	0	1	1	0	0	0	0	0
1007	1	11	6	November	2006	1	1	0	0	0	0	0	0	0	1	1	0	0	0	0	0
1007	1	12	6	January	2007	1	1	0	0	0	0	0	0	0	0	0	0	0	0	0	0
1008	1	1	1	June	2004	1	0	0	1	24	0	0	0	0	0	0	0	0	0	0	0
1008	1	2	1	August	2004	1	0	0	1	13	0	0	0	0	1	1	0	0	1	0	0
1008	1	3	2	November	2004	1	0	0	1	28	0	0	0	1	1	1	0	0	0	0	0
1008	1	4	2	January	2005	1	0	0	1	26	0	0	0	1	0	0	0	0	0	0	0
1008	1	5	3	April	2005	1	0	0	1	3	0	0	0	0	1	1	0	0	0	0	0
1008	1	6	3	June	2005	1	0	0	1	28	0	1	0	0	1	1	0	0	0	0	0
1008	1	7	4	November	2005	1	1	0	1	27	0	1	0	0	0	0	0	0	0	0	0
1008	1	8	4	January	2006	1	1	0	0	0	0	1	0	0	1	1	0	0	0	0	0
1008	1	9	5	April	2006	1	1	0	0	0	0	1	0	0	0	0	0	0	0	0	0
1008	1	10	5	July	2006	1	1	0	1	633	0	1	0	0	0	0	0	0	0	0	0
1008	1	11	6	November	2006	1	1	0	0	0	0	1	0	0	1	1	0	0	0	0	0
1008	1	12	6	January	2007	1	1	0	0	0	0	1	0	0	0	0	0	0	0	0	0
1009	1	1	1	June	2004	1	0	0	1	18	0	1	0	0	1	1	0	0	0	0	0
1009	1	8	4	January	2006	1	1	0	0	0	0	0	0	0	0	0	0	0	0	0	0
1009	1	9	5	April	2006	1	1	0	0	0	0	0	0	0	0	0	0	0	0	0	0
1009	1	10	5	July	2006	1	1	0	0	0	0	1	0	0	1	1	0	0	0	0	0
1009	1	11	6	November	2006	1	1	0	0	0	0	1	0	0	1	1	0	0	0	0	0
1009	1	12	6	January	2007	1	1	0	0	0	0	1	0	0	0	0	0	0	0	0	0
1010	1	1	1	June	2004	1	0	0	1	42	0	0	0	0	1	1	0	0	0	0	0
1010	1	3	2	November	2004	1	0	1	1	191	0	0	0	0	1	1	0	0	0	0	0
1010	1	4	2	January	2005	1	0	0	1	18	0	0	1	0	1	1	0	0	0	0	0
1010	1	5	3	April	2005	1	0	0	1	9	0	1	0	1	1	1	0	0	0	0	0
1010	1	7	4	November	2005	1	1	0	0	0	0	0	0	0	0	0	0	0	0	0	0
1010	1	8	4	January	2006	1	1	0	1	459	0	0	0	0	1	1	0	0	0	0	0
1010	1	9	5	April	2006	1	1	0	1	0	0	1	0	0	0	0	0	0	0	0	0
1010	1	10	5	July	2006	1	1	0	0	0	0	0	0	0	0	0	0	0	0	0	0
1010	1	11	6	November	2006	1	1	0	0	0	0	1	0	0	0	0	0	0	0	0	0
1010	1	12	6	January	2007	1	1	0	0	0	0	1	0	0	0	0	0	0	0	0	0
1011	1	1	1	June	2004	1	0	0	1	52	0	0	0	0	1	0	0	0	0	0	0
1011	1	2	1	August	2004	1	0	0	1	381	0	0	0	0	0	0	0	0	0	0	0
1011	1	3	2	November	2004	1	0	0	1	41	0	0	0	1	0	0	0	0	0	0	0
1011	1	4	2	January	2005	1	0	0	1	143	0	0	0	1	0	0	0	0	0	0	0
1011	1	5	3	April	2005	1	0	0	1	6	0	0	0	0	0	0	0	0	0	0	0
1011	1	7	4	November	2005	1	1	0	1	28	0	0	0	1	0	0	0	0	0	0	0
1011	1	8	4	January	2006	1	1	0	0	0	0	0	0	0	0	0	0	0	0	0	0
1011	1	9	5	April	2006	1	1	0	1	22	0	0	0	0	1	1	0	0	0	0	0
1011	1	10	5	July	2006	1	1	0	0	0	0	1	0	0	1	1	0	0	0	0	0
1011	1	12	6	January	2007	1	1	0	0	0	0	0	0	0	0	0	0	0	0	0	0
1012	1	1	1	June	2004	1	0	0	1	32	0	0	0	0	0	0	0	0	0	0	0
1012	1	7	4	November	2005	1	1	0	0	0	0	0	0	0	1	0	0	0	0	0	0
1012	1	8	4	January	2006	1	1	0	0	0	0	0	1	0	0	0	0	0	0	0	0
1012	1	9	5	April	2006	1	1	0	0	0	0	0	0	0	0	0	0	0	0	0	0
1013	1	2	1	August	2004	1	0	0	1	97	0	0	0	0	1	1	0	0	0	0	0
1013	1	3	2	November	2004	1	0	0	1	84	0	0	0	0	1	1	0	0	0	0	0
1013	1	4	2	January	2005	1	0	0	1	12	0	0	0	1	1	1	0	0	0	0	0
1013	1	5	3	April	2005	1	0	0	1	21	0	0	0	0	0	0	0	0	0	0	0
1013	1	7	4	November	2005	1	1	0	0	0	0	0	0	0	1	1	0	0	0	0	0
1014	1	1	1	June	2004	1	0	1	1	19	0	0	0	0	0	0	0	0	0	0	0
1014	1	2	1	August	2004	1	0	0	1	15	0	0	0	0	1	1	0	0	0	0	0
1014	1	3	2	November	2004	1	0	0	0	0	0	0	0	1	0	0	0	0	0	0	0
1014	1	4	2	January	2005	1	0	0	1	27	0	0	0	1	1	1	0	0	0	0	0
1014	1	5	3	April	2005	1	0	0	1	31	0	0	1	1	0	0	0	0	0	0	0
1014	1	7	4	November	2005	1	1	0	1	12	0	0	0	0	1	1	0	0	1	0	0
1014	1	8	4	January	2006	1	1	0	0	0	0	0	0	0	1	1	0	0	0	0	0
1014	1	9	5	April	2006	1	1	0	1	413	0	0	0	0	1	1	0	0	0	0	0
1014	1	10	5	July	2006	1	1	0	1	14	0	0	0	0	1	1	0	0	0	0	0
1014	1	11	6	November	2006	1	1	0	0	0	0	1	0	0	0	0	0	0	0	0	0
1014	1	12	6	January	2007	1	1	0	0	0	0	1	0	0	0	0	0	0	0	0	0
1015	1	1	1	June	2004	1	0	0	1	64	0	0	0	0	0	0	0	0	0	0	0
1015	1	2	1	August	2004	1	0	0	1	162	0	0	0	0	0	0	0	0	0	0	0
1015	1	3	2	November	2004	1	0	0	0	0	0	0	1	0	1	0	0	0	0	0	0
1015	1	4	2	January	2005	1	0	0	1	90	0	0	1	0	0	0	0	0	0	0	0
1015	1	5	3	April	2005	1	0	0	1	14	0	0	0	0	0	0	0	0	0	0	0
1015	1	7	4	November	2005	1	1	0	1	44	0	0	0	0	0	0	0	0	0	0	0
1015	1	8	4	January	2006	1	1	0	0	0	0	0	0	0	1	1	0	0	0	0	0
1015	1	9	5	April	2006	1	1	0	0	0	0	0	0	0	0	0	0	0	0	0	0
1015	1	10	5	July	2006	1	1	0	0	0	0	0	0	0	0	0	0	0	0	0	0
1015	1	11	6	November	2006	1	1	0	0	0	0	0	0	0	0	0	0	0	0	0	0
1016	1	1	1	June	2004	1	0	0	1	38	0	0	0	0	1	1	0	0	0	0	0
1016	1	2	1	August	2004	1	0	0	1	34	0	0	0	0	0	0	0	0	0	0	0
1016	1	3	2	November	2004	1	0	0	1	14	0	0	0	0	0	0	0	0	0	0	0
1016	1	4	2	January	2005	1	0	0	1	3	0	0	0	0	1	1	0	0	0	0	0
1016	1	5	3	April	2005	1	0	0	1	0	0	0	0	0	0	0	0	0	0	0	0
1016	1	7	4	November	2005	1	1	0	1	28	0	0	0	0	0	0	0	0	0	0	0
1016	1	8	4	January	2006	1	1	0	0	0	0	0	0	0	0	0	0	0	0	0	0
1016	1	9	5	April	2006	1	1	0	0	0	0	0	0	0	1	1	0	0	0	0	0
1016	1	10	5	July	2006	1	1	0	0	0	0	0	0	0	0	0	0	0	0	0	0
1016	1	11	6	November	2006	1	1	0	0	0	0	0	0	0	0	0	0	0	0	0	0
1016	1	12	6	January	2007	1	1	0	1	5	0	0	0	0	0	0	0	0	0	0	0
1017	1	1	1	June	2004	1	0	0	1	5	0	0	0	0	1	1	0	0	0	0	0
1017	1	2	1	August	2004	1	0	0	1	6	0	0	0	1	1	1	0	1	0	0	0
1017	1	3	2	November	2004	1	0	0	1	27	0	0	0	1	1	0	0	0	0	0	0
1017	1	4	2	January	2005	1	0	0	0	0	0	1	1	0	1	1	0	0	0	0	0
1017	1	5	3	April	2005	1	0	0	0	0	0	0	0	0	0	0	0	0	0	0	0
1017	1	7	4	November	2005	1	1	0	1	568	0	1	0	0	0	0	0	0	0	0	0
1017	1	8	4	January	2006	1	1	0	0	0	0	1	0	0	1	1	0	1	0	0	0
1017	1	9	5	April	2006	1	1	0	0	0	0	1	0	0	1	1	0	0	0	0	0
1017	1	10	5	July	2006	1	1	0	0	0	0	1	0	0	0	0	0	0	0	0	0
1017	1	11	6	November	2006	1	1	0	0	0	0	0	0	0	0	0	0	0	0	0	0
1017	1	12	6	January	2007	1	1	0	0	0	0	0	0	0	0	0	0	0	0	0	0
1018	1	1	1	June	2004	1	0	0	1	59	0	0	0	0	1	0	0	0	0	0	0
1018	1	2	1	August	2004	1	0	0	1	13	0	0	0	0	0	0	0	0	0	0	0
1018	1	3	2	November	2004	1	0	0	1	3	0	0	1	0	0	0	0	0	0	0	0
1018	1	4	2	January	2005	1	0	0	1	33	0	0	0	1	0	0	0	0	0	0	0
1018	1	5	3	April	2005	1	0	0	1	102	0	0	0	0	0	0	0	0	0	0	0
1018	1	7	4	November	2005	1	1	0	0	0	0	0	0	0	0	0	0	0	0	0	0
1018	1	8	4	January	2006	1	1	0	0	0	0	0	0	0	1	1	0	0	0	0	0
1018	1	9	5	April	2006	1	1	0	0	0	0	0	0	0	0	0	0	0	0	0	0
1018	1	10	5	July	2006	1	1	0	0	0	0	0	0	0	0	0	0	0	0	0	0
1018	1	11	6	November	2006	1	1	0	0	0	0	0	0	0	0	0	0	0	0	0	0
1018	1	12	6	January	2007	1	1	0	0	0	0	1	0	0	0	0	0	0	0	0	0
1019	1	1	1	June	2004	1	0	0	1	46	0	0	0	1	1	1	0	0	0	0	0
1019	1	2	1	August	2004	1	0	0	1	87	0	0	0	0	0	0	0	0	0	0	0
1019	1	3	2	November	2004	1	0	0	1	21	0	0	0	0	1	1	0	0	0	0	0
1019	1	4	2	January	2005	1	0	0	1	11	0	0	0	0	1	1	0	0	0	0	0
1019	1	5	3	April	2005	1	0	0	1	3	0	0	0	1	1	1	0	0	0	0	0
1019	1	7	4	November	2005	1	1	0	1	734	0	0	0	0	1	1	0	0	0	0	0
1019	1	8	4	January	2006	1	1	0	0	0	0	1	1	1	0	0	0	0	0	0	0
1019	1	9	5	April	2006	1	1	0	1	17	0	1	1	0	0	0	0	0	0	0	0
1019	1	12	6	January	2007	1	1	0	0	0	0	0	0	0	0	0	0	0	0	0	0
1020	1	1	1	June	2004	1	0	0	1	126	0	0	1	1	0	1	0	0	0	0	0
1020	1	2	1	August	2004	1	0	0	1	56	0	0	0	0	0	0	0	0	0	0	0
1020	1	3	2	November	2004	1	0	0	1	67	0	0	0	0	1	1	0	0	0	0	0
1020	1	4	2	January	2005	1	0	0	1	18	0	0	0	1	1	1	0	0	0	0	0
1020	1	7	4	November	2005	1	1	0	1	3	0	0	0	0	1	1	0	0	0	0	0
1020	1	8	4	January	2006	1	1	0	0	0	0	0	0	0	0	0	0	0	0	0	0
1020	1	9	5	April	2006	1	1	0	0	0	0	0	0	0	1	1	0	0	0	0	0
1020	1	10	5	July	2006	1	1	0	1	174	0	0	0	0	0	0	0	0	0	0	0
1020	1	11	6	November	2006	1	1	0	0	0	0	0	0	0	1	1	0	0	0	0	0
1020	1	12	6	January	2007	1	1	0	0	0	0	0	0	0	1	1	0	0	0	0	0
1021	1	1	1	June	2004	1	0	0	1	95	0	0	0	0	0	0	0	0	0	0	0
1021	1	2	1	August	2004	1	0	0	0	0	0	0	0	0	0	0	0	0	0	0	0
1021	1	4	2	January	2005	1	0	0	1	85	0	0	0	0	0	0	0	0	0	0	0
1021	1	8	4	January	2006	1	1	0	0	0	0	0	0	0	1	1	0	0	0	0	0
1021	1	9	5	April	2006	1	1	0	0	0	0	1	0	0	1	1	0	0	0	0	0
1021	1	10	5	July	2006	1	1	0	0	0	0	1	0	0	0	0	0	0	0	0	0
1021	1	12	6	January	2007	1	1	0	0	0	0	1	0	0	0	0	0	0	0	0	0
1022	1	1	1	June	2004	1	0	0	1	12	0	0	0	1	0	0	0	0	0	0	0
1022	1	2	1	August	2004	1	0	0	1	4	0	0	0	0	1	1	0	0	0	0	0
1022	1	3	2	November	2004	1	0	0	0	0	0	0	0	0	0	0	0	0	0	0	0
1022	1	4	2	January	2005	1	0	0	0	0	0	0	0	0	0	0	0	0	0	0	0
1022	1	5	3	April	2005	1	0	0	1	10	0	0	0	0	1	1	0	0	0	0	0
1022	1	7	4	November	2005	1	1	0	0	0	0	0	0	0	1	1	0	0	0	0	0
1022	1	8	4	January	2006	1	1	0	0	0	0	0	0	0	0	0	0	0	0	0	0
1022	1	9	5	April	2006	1	1	0	1	81	0	0	0	0	1	1	0	0	0	0	0
1022	1	10	5	July	2006	1	1	0	0	0	0	0	0	0	1	1	0	0	0	0	0
1022	1	11	6	November	2006	1	1	0	0	0	0	0	0	0	1	1	0	0	0	0	0
1022	1	12	6	January	2007	1	1	0	0	0	0	0	0	0	0	0	0	0	0	0	0
1023	1	1	1	June	2004	1	0	0	1	22	0	1	0	0	1	1	0	0	0	0	0
1023	1	4	2	January	2005	1	0	0	1	4	0	1	1	0	1	1	0	0	0	0	0
1023	1	5	3	April	2005	1	0	0	1	4	0	1	0	0	1	1	0	0	0	0	0
1023	1	8	4	January	2006	1	1	0	1	18	0	0	0	0	1	1	0	0	0	0	0
1023	1	9	5	April	2006	1	1	0	0	0	0	0	0	0	1	1	0	0	0	0	0
1023	1	10	5	July	2006	1	1	0	0	0	0	1	0	0	1	1	0	0	0	0	0
1023	1	12	6	January	2007	1	1	0	0	0	0	1	0	1	0	0	0	0	0	0	0
1024	1	1	1	June	2004	1	0	0	1	68	0	0	0	0	0	0	0	0	0	0	0
1024	1	8	4	January	2006	1	1	0	0	0	0	0	0	0	0	0	0	0	0	0	0
1024	1	9	5	April	2006	1	1	0	0	0	0	0	0	0	0	0	0	0	0	0	0
1024	1	10	5	July	2006	1	1	0	0	0	0	0	0	0	0	0	0	0	0	0	0
1025	1	1	1	June	2004	1	0	0	1	26	0	0	0	0	1	0	0	0	0	0	0
1025	1	2	1	August	2004	1	0	0	0	0	0	0	0	1	1	1	0	1	0	0	0
1025	1	3	2	November	2004	1	0	0	0	0	0	0	0	1	1	1	0	0	0	0	0
1025	1	4	2	January	2005	1	0	0	0	0	0	1	1	0	0	0	0	0	0	0	0
1025	1	7	4	November	2005	1	1	0	0	0	0	0	0	0	0	0	0	0	0	0	0
1025	1	8	4	January	2006	1	1	0	0	0	0	0	0	0	0	0	0	0	0	0	0
1025	1	9	5	April	2006	1	1	0	1	11	0	0	0	0	1	1	0	0	0	0	0
1025	1	10	5	July	2006	1	1	0	0	0	0	0	0	0	1	1	0	0	0	0	0
1025	1	11	6	November	2006	1	1	0	0	0	0	1	0	0	0	0	0	0	0	0	0
1025	1	12	6	January	2007	1	1	0	0	0	0	0	0	0	0	0	0	0	0	0	0
1026	1	1	1	June	2004	1	0	1	1	124	0	0	0	0	0	0	0	0	0	0	0
1026	1	2	1	August	2004	1	0	0	1	5	0	0	0	0	1	1	0	0	0	0	0
1026	1	3	2	November	2004	1	0	0	0	0	0	0	0	1	0	0	0	0	0	0	0
1026	1	4	2	January	2005	1	0	0	1	40	0	0	0	1	0	0	0	0	0	0	0
1026	1	5	3	April	2005	1	0	0	1	17	0	0	0	1	1	0	0	0	0	0	0
1026	1	6	3	June	2005	1	0	0	1	25	0	1	0	0	1	1	0	0	0	0	0
1026	1	7	4	November	2005	1	1	0	0	0	0	0	0	0	1	1	0	0	0	0	0
1026	1	8	4	January	2006	1	1	0	0	0	0	1	0	0	1	1	0	0	0	0	0
1026	1	9	5	April	2006	1	1	0	0	0	0	1	0	0	0	0	0	0	0	0	0
1026	1	10	5	July	2006	1	1	0	0	0	0	0	0	0	0	0	0	0	0	0	0
1026	1	11	6	November	2006	1	1	0	0	0	0	1	0	0	1	1	0	0	0	0	0
1026	1	12	6	January	2007	1	1	0	0	0	0	1	0	0	0	0	0	0	0	0	0
1027	1	1	1	June	2004	1	0	1	1	961	0	0	0	0	1	1	0	0	0	0	0
1027	1	2	1	August	2004	1	0	0	1	134	0	0	0	0	0	0	0	0	0	0	0
1027	1	3	2	November	2004	1	0	0	1	18	0	0	0	0	0	0	0	0	0	0	0
1027	1	4	2	January	2005	1	0	0	1	3	0	0	0	1	0	0	0	0	0	0	0
1027	1	5	3	April	2005	1	0	0	1	37	0	0	0	0	1	0	0	0	0	0	0
1027	1	7	4	November	2005	1	1	0	1	21	0	0	0	0	0	0	0	0	0	0	0
1027	1	11	6	November	2006	1	1	0	0	0	0	1	0	0	0	0	0	0	0	0	0
1027	1	12	6	January	2007	1	1	0	1	353	0	0	0	0	0	0	0	0	0	0	0
1028	1	1	1	June	2004	1	0	0	1	186	0	0	0	0	1	1	0	1	0	0	0
1028	1	2	1	August	2004	1	0	0	1	49	0	0	0	0	1	1	0	0	0	0	0
1028	1	4	2	January	2005	1	0	0	0	0	0	0	0	0	0	0	0	0	0	0	0
1028	1	7	4	November	2005	1	1	0	1	321	0	0	0	0	1	1	0	1	0	0	0
1028	1	8	4	January	2006	1	1	0	0	0	0	1	0	0	0	0	0	0	0	0	0
1028	1	9	5	April	2006	1	1	0	1	450	0	1	1	0	0	0	0	0	0	0	0
1028	1	10	5	July	2006	1	1	0	0	0	0	0	0	0	0	0	0	0	0	0	0
1028	1	11	6	November	2006	1	1	0	0	0	0	0	0	0	0	0	0	0	0	0	0
1028	1	12	6	January	2007	1	1	0	0	0	0	0	0	0	1	0	0	0	0	0	0
1029	1	1	1	June	2004	1	0	0	1	161	0	0	0	0	1	0	0	0	0	0	0
1029	1	2	1	August	2004	1	0	0	1	35	0	0	0	0	0	0	0	0	0	0	0
1029	1	3	2	November	2004	1	0	0	1	102	0	0	0	0	0	0	0	0	0	0	0
1029	1	4	2	January	2005	1	0	0	1	9	0	0	0	0	0	0	0	0	0	0	0
1029	1	5	3	April	2005	1	0	0	0	0	0	0	0	0	0	0	0	0	0	0	0
1029	1	6	3	June	2005	1	0	0	1	48	0	0	0	0	1	0	0	0	0	0	0
1029	1	7	4	November	2005	1	1	0	1	346	0	0	0	0	1	0	0	0	0	0	0
1029	1	8	4	January	2006	1	1	0	0	0	0	0	0	0	1	0	0	0	0	0	0
1029	1	9	5	April	2006	1	1	0	1	41	0	0	0	0	0	0	0	0	0	0	0
1029	1	10	5	July	2006	1	1	0	1	26	0	0	0	0	0	0	0	0	0	0	0
1029	1	11	6	November	2006	1	1	0	0	0	0	0	0	0	0	0	0	0	0	0	0
1029	1	12	6	January	2007	1	1	0	0	0	0	0	0	0	0	0	0	0	0	0	0
1030	1	1	1	June	2004	1	0	0	1	96	0	0	0	1	1	1	0	0	0	0	0
1030	1	2	1	August	2004	1	0	0	1	12	0	0	0	1	1	1	0	1	0	0	0
1030	1	3	2	November	2004	1	0	0	0	0	0	0	0	1	0	0	0	0	0	0	0
1030	1	4	2	January	2005	1	0	0	0	0	0	0	0	1	0	0	0	0	0	0	0
1030	1	7	4	November	2005	1	1	0	1	102	0	0	1	1	0	0	1	1	0	0	0
1030	1	8	4	January	2006	1	1	0	0	0	0	1	0	0	0	0	0	0	0	0	0
1030	1	9	5	April	2006	1	1	0	1	0	0	1	0	0	1	1	0	0	0	0	0
1030	1	10	5	July	2006	1	1	0	1	16	0	0	0	0	0	0	0	0	0	0	0
1030	1	11	6	November	2006	1	1	0	0	0	0	0	0	0	0	0	0	0	0	0	0
1031	1	1	1	June	2004	1	0	0	1	176	0	0	0	0	0	0	0	0	0	0	0
1031	1	2	1	August	2004	1	0	0	1	0	0	0	0	0	0	0	0	0	0	0	0
1031	1	3	2	November	2004	1	0	0	1	63	0	0	0	0	1	1	0	0	0	0	0
1031	1	4	2	January	2005	1	0	0	0	0	0	0	0	0	1	0	0	0	0	0	0
1031	1	5	3	April	2005	1	0	0	1	180	0	0	0	0	0	0	0	0	0	0	0
1031	1	7	4	November	2005	1	1	0	1	61	0	0	0	0	0	0	0	0	0	0	0
1031	1	8	4	January	2006	1	1	0	0	0	0	0	0	1	1	0	0	0	0	0	0
1031	1	9	5	April	2006	1	1	0	1	7	0	0	0	0	1	1	0	0	0	0	0
1031	1	10	5	July	2006	1	1	0	1	17	0	0	0	0	1	0	0	0	0	0	0
1031	1	11	6	November	2006	1	1	0	0	0	0	0	0	0	0	0	0	0	0	0	0
1031	1	12	6	January	2007	1	1	0	0	0	0	0	0	0	0	0	0	0	0	0	0
1032	1	1	1	June	2004	1	0	0	1	286	0	0	0	0	1	1	0	0	0	0	0
1032	1	2	1	August	2004	1	0	0	1	400	0	0	0	0	0	0	0	0	0	0	0
1032	1	3	2	November	2004	1	0	0	1	417	0	0	0	0	1	0	0	0	0	0	0
1032	1	4	2	January	2005	1	0	0	1	37	0	0	0	0	1	1	0	0	0	0	0
1032	1	5	3	April	2005	1	0	0	1	154	0	0	0	0	1	1	0	0	0	0	0
1032	1	7	4	November	2005	1	1	0	1	22	0	0	0	0	0	0	0	0	0	0	0
1032	1	8	4	January	2006	1	1	0	1	41	0	0	0	0	0	0	0	0	0	0	0
1032	1	9	5	April	2006	1	1	0	0	0	0	0	0	0	1	1	0	0	0	0	0
1032	1	10	5	July	2006	1	1	0	1	59	0	0	0	0	0	0	0	0	0	0	0
1032	1	11	6	November	2006	1	1	0	0	0	0	0	0	0	1	1	0	0	0	0	0
1032	1	12	6	January	2007	1	1	0	0	0	0	0	0	0	0	0	0	0	0	0	0
1033	1	1	1	June	2004	1	0	0	0	0	0	1	0	1	1	1	0	0	0	0	0
1033	1	2	1	August	2004	1	0	0	1	80	0	0	0	0	0	0	0	0	0	0	0
1033	1	3	2	November	2004	1	0	0	1	11	0	0	1	0	1	0	0	0	0	0	0
1033	1	4	2	January	2005	1	0	0	1	832	0	0	0	0	0	0	0	0	0	0	0
1033	1	5	3	April	2005	1	0	0	1	7	0	1	0	0	1	1	0	0	0	0	0
1033	1	8	4	January	2006	1	1	0	0	0	0	1	0	0	0	0	0	0	0	0	0
1033	1	9	5	April	2006	1	1	0	0	0	0	1	0	0	1	1	0	0	0	0	0
1033	1	10	5	July	2006	1	1	0	0	0	0	1	0	0	1	1	0	0	0	0	0
1033	1	11	6	November	2006	1	1	0	0	0	0	1	0	0	0	0	0	0	0	0	0
1033	1	12	6	January	2007	1	1	0	0	0	0	1	0	0	0	0	0	0	0	0	0
1034	1	1	1	June	2004	1	0	0	1	6	0	1	1	0	1	1	0	0	0	0	0
1034	1	2	1	August	2004	1	0	0	1	14	0	0	0	0	1	1	0	0	0	0	0
1034	1	3	2	November	2004	1	0	0	0	0	0	0	0	0	1	0	0	0	0	0	0
1034	1	4	2	January	2005	1	0	0	1	65	0	0	0	1	1	1	0	0	0	0	0
1034	1	5	3	April	2005	1	0	0	0	0	0	0	0	1	1	1	0	0	0	0	0
1034	1	7	4	November	2005	1	1	0	0	0	0	0	0	1	0	0	0	0	0	0	0
1034	1	8	4	January	2006	1	1	0	0	0	0	0	1	1	1	1	0	0	0	0	0
1034	1	9	5	April	2006	1	1	0	0	0	0	0	1	0	0	0	0	0	0	0	0
1034	1	10	5	July	2006	1	1	0	0	0	0	0	0	0	0	0	0	0	0	0	0
1035	1	1	1	June	2004	1	0	0	0	0	0	0	0	0	1	1	0	0	1	0	0
1035	1	3	2	November	2004	1	0	0	0	0	0	0	0	0	0	0	0	0	0	0	0
1035	1	4	2	January	2005	1	0	0	0	0	0	0	0	0	0	0	0	0	0	0	0
1035	1	8	4	January	2006	1	1	0	0	0	0	0	0	0	0	0	0	0	0	0	0
1035	1	9	5	April	2006	1	1	0	0	0	0	0	0	0	0	0	0	0	0	0	0
1035	1	10	5	July	2006	1	1	0	0	0	0	0	0	0	0	0	0	0	0	0	0
1035	1	11	6	November	2006	1	1	0	0	0	0	0	0	0	0	0	0	0	0	0	0
1035	1	12	6	January	2007	1	1	0	0	0	0	0	0	0	0	0	0	0	0	0	0
1036	1	1	1	June	2004	1	0	0	0	0	0	0	0	1	1	0	0	0	0	0	0
1036	1	3	2	November	2004	1	0	0	0	0	0	0	0	0	1	0	0	0	0	0	0
1036	1	4	2	January	2005	1	0	0	1	3	0	1	1	0	0	0	0	0	0	0	0
1036	1	5	3	April	2005	1	0	0	0	0	0	0	0	0	0	0	0	0	0	0	0
1036	1	7	4	November	2005	1	1	0	1	87	0	1	0	0	0	0	0	0	0	0	0
1036	1	8	4	January	2006	1	1	0	0	0	0	0	0	0	0	0	0	0	0	0	0
1036	1	9	5	April	2006	1	1	0	0	0	0	0	0	0	0	0	0	0	0	0	0
1036	1	10	5	July	2006	1	1	0	0	0	0	0	0	0	1	1	0	0	0	0	0
1036	1	11	6	November	2006	1	1	0	0	0	0	0	0	0	0	0	0	0	0	0	0
1036	1	12	6	January	2007	1	1	0	0	0	0	0	0	0	1	1	0	0	0	0	0
1037	1	1	1	June	2004	1	0	0	0	0	0	0	0	0	1	1	0	0	1	0	0
1037	1	2	1	August	2004	1	0	0	1	7	0	0	0	0	0	0	0	0	0	0	0
1037	1	3	2	November	2004	1	0	0	1	4	0	0	0	0	0	0	0	0	0	0	0
1037	1	4	2	January	2005	1	0	0	1	3	0	0	0	0	1	1	0	0	0	0	0
1037	1	5	3	April	2005	1	0	0	0	0	0	0	0	0	1	1	0	0	1	0	0
1037	1	7	4	November	2005	1	1	0	0	0	0	0	0	0	0	0	0	0	0	0	0
1037	1	8	4	January	2006	1	1	0	0	0	0	0	0	0	0	0	0	0	0	0	0
1037	1	9	5	April	2006	1	1	0	0	0	0	0	0	0	1	1	0	0	0	0	0
1037	1	10	5	July	2006	1	1	0	0	0	0	0	0	0	1	1	0	0	0	0	0
1037	1	11	6	November	2006	1	1	0	0	0	0	1	0	0	0	0	0	0	0	0	0
1037	1	12	6	January	2007	1	1	0	0	0	0	1	0	0	0	0	0	0	0	0	0
1038	1	1	1	June	2004	1	0	0	0	0	0	0	0	0	1	1	0	1	0	0	0
1038	1	2	1	August	2004	1	0	0	0	0	0	0	0	0	1	1	0	0	0	0	0
1038	1	4	2	January	2005	1	0	0	0	0	0	1	0	0	0	0	0	0	0	0	0
1038	1	5	3	April	2005	1	0	0	1	4	0	1	1	0	1	1	0	0	0	0	0
1038	1	7	4	November	2005	1	1	0	0	0	0	0	0	0	0	0	0	0	0	0	0
1038	1	8	4	January	2006	1	1	0	0	0	0	1	0	0	0	0	0	0	0	0	0
1038	1	9	5	April	2006	1	1	0	0	0	0	1	0	0	1	1	0	0	0	0	0
1038	1	10	5	July	2006	1	1	0	0	0	0	1	0	0	1	1	0	0	0	0	0
1038	1	11	6	November	2006	1	1	0	0	0	0	0	0	0	0	0	0	0	0	0	0
1038	1	12	6	January	2007	1	1	0	0	0	0	0	0	0	0	0	0	0	0	0	0
1039	1	1	1	June	2004	1	0	0	0	0	0	0	0	0	1	1	0	0	1	0	0
1039	1	2	1	August	2004	1	0	0	1	289	0	0	0	0	0	0	0	0	0	0	0
1039	1	3	2	November	2004	1	0	0	1	11	0	0	0	0	0	0	0	0	0	0	0
1039	1	4	2	January	2005	1	0	0	1	5	0	0	0	0	0	0	0	0	0	0	0
1039	1	5	3	April	2005	1	0	0	1	32	0	0	0	1	0	0	0	0	0	0	0
1039	1	7	4	November	2005	1	1	0	1	22	0	0	0	0	0	0	0	0	0	0	0
1039	1	8	4	January	2006	1	1	0	0	0	0	0	0	0	0	0	0	0	0	0	0
1039	1	9	5	April	2006	1	1	0	0	0	0	1	0	0	0	0	0	0	0	0	0
1039	1	10	5	July	2006	1	1	0	0	0	0	0	0	0	0	0	0	0	0	0	0
1039	1	11	6	November	2006	1	1	0	0	0	0	1	0	0	0	0	0	0	0	0	0
1039	1	12	6	January	2007	1	1	0	0	0	0	1	0	0	0	0	0	0	0	0	0
1040	1	1	1	June	2004	1	0	0	1	114	0	0	0	0	1	1	0	0	0	0	0
1040	1	2	1	August	2004	1	0	0	1	182	0	0	0	0	0	0	0	0	0	0	0
1040	1	3	2	November	2004	1	0	0	1	43	0	0	0	0	1	0	0	0	0	0	0
1040	1	5	3	April	2005	1	0	0	1	142	0	0	0	0	0	0	0	0	0	0	0
1040	1	6	3	June	2005	1	0	0	1	84	0	0	0	0	1	1	0	0	0	0	0
1040	1	8	4	January	2006	1	1	0	1	15	0	0	0	0	1	1	0	0	0	0	0
1040	1	9	5	April	2006	1	1	0	1	23	0	0	0	0	0	0	0	0	0	0	0
1040	1	10	5	July	2006	1	1	0	0	0	0	0	0	0	1	1	0	0	0	0	0
1040	1	11	6	November	2006	1	1	0	0	0	0	0	0	0	0	0	0	0	0	0	0
1040	1	12	6	January	2007	1	1	0	0	0	0	0	0	0	0	0	0	0	0	0	0
1041	1	1	1	June	2004	1	0	0	1	11	0	0	0	0	1	0	0	0	0	0	0
1041	1	3	2	November	2004	1	0	0	1	13	0	0	0	0	0	0	0	0	0	0	0
1041	1	4	2	January	2005	1	0	0	1	15	0	1	1	0	1	1	0	0	0	0	0
1041	1	6	3	June	2005	1	0	0	1	89	0	0	0	0	0	0	0	0	0	0	0
1041	1	7	4	November	2005	1	1	0	1	239	0	1	1	0	1	0	0	0	0	0	0
1041	1	8	4	January	2006	1	1	0	0	0	0	0	0	0	1	1	0	0	0	0	0
1041	1	10	5	July	2006	1	1	0	0	0	0	0	0	1	1	0	0	0	0	0	0
1041	1	11	6	November	2006	1	1	0	0	0	0	0	0	0	0	0	0	0	0	0	0
1041	1	12	6	January	2007	1	1	0	0	0	0	1	0	0	0	0	0	0	0	0	0
1042	1	1	1	June	2004	1	0	0	0	0	0	0	0	0	1	0	0	0	0	0	0
1042	1	2	1	August	2004	1	0	0	1	107	0	0	0	0	0	0	0	0	0	0	0
1042	1	3	2	November	2004	1	0	0	1	4	0	0	0	0	0	0	0	0	0	0	0
1042	1	4	2	January	2005	1	0	0	1	17	0	0	0	0	1	1	1	0	0	0	0
1042	1	5	3	April	2005	1	0	0	1	29	0	0	0	0	1	1	0	0	1	0	0
1042	1	6	3	June	2005	1	0	0	1	148	0	1	0	1	1	1	0	0	0	0	0
1042	1	7	4	November	2005	1	1	0	1	8	0	0	0	0	0	0	0	0	0	0	0
1042	1	8	4	January	2006	1	1	0	0	0	0	0	0	0	1	1	0	0	0	0	0
1042	1	9	5	April	2006	1	1	0	0	0	0	0	0	0	0	0	0	0	0	0	0
1042	1	10	5	July	2006	1	1	0	0	0	0	0	0	0	1	1	0	1	0	0	0
1042	1	11	6	November	2006	1	1	0	0	0	0	0	0	0	1	1	0	0	0	0	0
1042	1	12	6	January	2007	1	1	0	0	0	0	0	0	0	0	0	0	0	0	0	0
1043	1	1	1	June	2004	1	0	0	1	8	0	0	0	1	0	0	0	0	0	0	0
1043	1	2	1	August	2004	1	0	0	1	189	0	0	0	0	0	0	0	0	0	0	0
1043	1	3	2	November	2004	1	0	0	1	110	0	0	1	0	1	1	0	0	0	0	0
1043	1	4	2	January	2005	1	0	0	0	0	0	0	1	0	1	1	0	0	0	0	0
1043	1	5	3	April	2005	1	0	0	1	197	0	0	0	1	0	0	0	0	0	0	0
1043	1	6	3	June	2005	1	0	0	1	10	0	0	0	0	0	0	0	0	0	0	0
1043	1	7	4	November	2005	1	1	0	1	248	0	0	0	0	0	0	0	0	0	0	0
1043	1	8	4	January	2006	1	1	0	0	0	0	0	0	0	0	0	0	0	0	0	0
1043	1	9	5	April	2006	1	1	0	1	11	0	1	0	0	1	1	0	0	0	0	0
1043	1	10	5	July	2006	1	1	0	0	0	0	0	0	0	0	0	0	0	0	0	0
1043	1	11	6	November	2006	1	1	0	0	0	0	1	0	0	0	0	0	0	0	0	0
1043	1	12	6	January	2007	1	1	0	0	0	0	0	0	0	0	0	0	0	0	0	0
1044	1	1	1	June	2004	1	0	0	0	0	0	0	0	0	0	0	0	0	0	0	0
1044	1	2	1	August	2004	1	0	0	1	157	0	0	0	0	1	1	0	0	0	0	0
1044	1	4	2	January	2005	1	0	0	1	189	0	0	0	0	0	0	0	0	0	0	0
1044	1	6	3	June	2005	1	0	0	1	15	0	0	0	0	0	0	0	0	0	0	0
1044	1	7	4	November	2005	1	1	0	0	0	0	0	0	0	1	1	0	0	1	0	0
1044	1	8	4	January	2006	1	1	0	0	0	0	0	0	1	1	1	0	0	1	0	0
1044	1	9	5	April	2006	1	1	0	1	3	0	1	0	0	0	0	0	0	0	0	0
1044	1	10	5	July	2006	1	1	0	0	0	0	0	0	0	1	1	0	0	0	0	0
1044	1	12	6	January	2007	1	1	0	0	0	0	0	0	0	0	0	0	0	0	0	0
1045	1	1	1	June	2004	1	0	0	1	664	0	1	0	0	1	1	0	0	0	0	0
1045	1	3	2	November	2004	1	0	0	1	7	0	0	1	1	1	1	0	0	0	0	0
1045	1	4	2	January	2005	1	0	0	0	0	0	0	0	0	0	0	0	0	0	0	0
1045	1	6	3	June	2005	1	0	0	0	0	0	1	0	0	0	0	0	0	0	0	0
1045	1	7	4	November	2005	1	1	0	1	30	0	1	0	0	1	1	0	0	0	0	0
1045	1	8	4	January	2006	1	1	0	0	0	0	0	0	0	1	1	0	0	0	0	0
1045	1	9	5	April	2006	1	1	0	0	0	0	1	0	0	0	0	0	0	0	0	0
1045	1	10	5	July	2006	1	1	0	0	0	0	1	1	0	1	1	0	0	0	0	0
1045	1	12	6	January	2007	1	1	0	0	0	0	1	0	0	1	1	0	0	0	0	0
1046	1	1	1	June	2004	1	0	0	1	2	0	0	0	0	1	1	0	1	0	0	0
1046	1	2	1	August	2004	1	0	0	1	16	0	0	0	0	0	0	0	0	0	0	0
1046	1	3	2	November	2004	1	0	0	1	3	0	0	0	0	0	0	0	0	0	0	0
1046	1	4	2	January	2005	1	0	0	1	9	0	0	0	1	1	1	0	0	1	0	0
1046	1	5	3	April	2005	1	0	0	1	8	0	0	0	0	0	0	0	0	0	0	0
1046	1	6	3	June	2005	1	0	0	1	138	0	0	0	1	0	0	0	0	0	0	0
1046	1	7	4	November	2005	1	1	0	0	0	0	0	0	1	1	1	0	0	0	0	0
1046	1	8	4	January	2006	1	1	0	0	0	0	0	0	0	0	0	0	0	0	0	0
1046	1	10	5	July	2006	1	1	0	0	0	0	0	0	0	0	0	0	0	0	0	0
1046	1	11	6	November	2006	1	1	0	0	0	0	1	0	0	0	0	0	0	0	0	0
1047	1	1	1	June	2004	1	0	0	0	0	0	0	0	0	1	1	0	0	1	0	0
1047	1	3	2	November	2004	1	0	0	1	6	0	0	0	0	1	1	0	1	0	0	0
1047	1	4	2	January	2005	1	0	0	0	0	0	0	1	0	1	1	0	0	0	0	0
1047	1	5	3	April	2005	1	0	0	0	0	0	0	0	0	0	0	0	0	0	0	0
1047	1	6	3	June	2005	1	0	0	0	0	0	0	0	0	1	1	0	0	0	0	0
1047	1	8	4	January	2006	1	1	0	0	0	0	1	0	0	0	0	0	0	0	0	0
1047	1	9	5	April	2006	1	1	0	0	0	0	1	0	0	0	0	0	0	0	0	0
1047	1	10	5	July	2006	1	1	0	0	0	0	1	0	0	0	0	0	0	0	0	0
1047	1	11	6	November	2006	1	1	0	0	0	0	1	0	0	0	0	0	0	0	0	0
1047	1	12	6	January	2007	1	1	0	0	0	0	0	0	0	0	0	0	0	0	0	0
1048	1	2	1	August	2004	1	0	0	1	27	0	0	0	0	0	0	0	0	0	0	0
1049	1	1	1	June	2004	1	0	1	1	75	0	0	0	0	1	0	0	0	0	0	0
1049	1	3	2	November	2004	1	0	0	0	0	0	0	0	1	0	0	0	0	0	0	0
1049	1	6	3	June	2005	1	0	0	0	0	0	0	0	0	0	0	0	0	0	0	0
1049	1	8	4	January	2006	1	1	0	0	0	0	0	0	0	0	0	0	0	0	0	0
1050	1	1	1	June	2004	1	0	0	1	2	0	0	0	0	1	1	0	0	0	0	0
1050	1	2	1	August	2004	1	0	0	1	13	0	0	0	0	1	0	0	0	0	0	0
1050	1	3	2	November	2004	1	0	0	1	15	0	0	0	0	1	1	0	0	0	0	0
1050	1	4	2	January	2005	1	0	0	1	639	0	0	0	0	1	1	0	0	0	0	0
1050	1	5	3	April	2005	1	0	0	0	0	0	0	0	0	1	1	0	0	0	0	0
1050	1	6	3	June	2005	1	0	0	0	0	0	1	0	0	0	0	0	0	0	0	0
1050	1	7	4	November	2005	1	1	0	0	0	0	1	0	0	0	0	0	0	0	0	0
1050	1	8	4	January	2006	1	1	0	1	7	0	1	0	0	0	0	0	0	0	0	0
1050	1	9	5	April	2006	1	1	0	0	0	0	0	0	0	1	1	0	0	0	0	0
1050	1	10	5	July	2006	1	1	0	0	0	0	1	0	0	0	0	0	0	0	0	0
1050	1	12	6	January	2007	1	1	0	0	0	0	1	0	0	0	0	0	0	0	0	0
1051	1	1	1	June	2004	1	0	0	1	3	0	0	0	0	1	1	0	0	0	0	0
1051	1	2	1	August	2004	1	0	0	1	40	0	0	0	0	1	0	0	0	0	0	0
1051	1	3	2	November	2004	1	0	0	0	0	0	0	0	0	0	0	0	0	0	0	0
1051	1	4	2	January	2005	1	0	0	0	0	0	0	0	0	0	0	0	0	0	0	0
1051	1	5	3	April	2005	1	0	0	1	2	0	0	0	0	0	0	0	0	0	0	0
1051	1	6	3	June	2005	1	0	0	1	4	0	0	0	0	0	0	0	0	0	0	0
1051	1	7	4	November	2005	1	1	0	1	3	0	0	0	0	0	0	0	0	0	0	0
1051	1	8	4	January	2006	1	1	0	1	146	0	0	0	0	0	0	0	0	0	0	0
1051	1	9	5	April	2006	1	1	0	0	0	0	0	0	0	0	0	0	0	0	0	0
1051	1	10	5	July	2006	1	1	0	0	0	0	0	0	0	0	0	0	0	0	0	0
1051	1	11	6	November	2006	1	1	0	0	0	0	1	0	0	0	0	0	0	0	0	0
1052	1	1	1	June	2004	1	0	0	1	4	0	0	0	0	0	0	0	0	0	0	0
1052	1	2	1	August	2004	1	0	0	1	11	0	0	0	0	1	0	0	0	0	0	0
1052	1	3	2	November	2004	1	0	0	1	11	0	0	0	0	0	0	0	0	0	0	0
1052	1	4	2	January	2005	1	0	0	1	7	0	0	1	0	0	0	0	0	0	0	0
1052	1	5	3	April	2005	1	0	0	1	39	0	0	0	0	0	0	0	0	0	0	0
1052	1	7	4	November	2005	1	1	0	1	52	0	1	0	0	0	0	0	0	0	0	0
1052	1	8	4	January	2006	1	1	0	0	0	0	0	0	0	0	0	0	0	0	0	0
1052	1	9	5	April	2006	1	1	0	1	24	0	0	0	0	0	0	0	0	0	0	0
1052	1	10	5	July	2006	1	1	0	0	0	0	1	0	0	1	1	0	0	0	0	0
1052	1	11	6	November	2006	1	1	0	0	0	0	1	0	0	0	0	0	0	0	0	0
1052	1	12	6	January	2007	1	1	0	1	6	0	1	0	0	0	0	0	0	0	0	0
1053	1	1	1	June	2004	1	0	0	1	491	0	0	0	0	1	0	0	0	0	0	0
1053	1	3	2	November	2004	1	0	0	1	9	0	0	0	0	1	0	0	0	0	0	0
1053	1	4	2	January	2005	1	0	0	0	0	0	0	0	0	1	0	0	0	0	0	0
1054	1	1	1	June	2004	1	0	0	0	0	0	1	0	0	1	1	0	1	0	0	0
1054	1	2	1	August	2004	1	0	0	1	38	0	0	0	1	0	0	0	0	0	0	0
1054	1	3	2	November	2004	1	0	0	0	0	0	0	1	0	1	1	0	0	0	0	0
1054	1	4	2	January	2005	1	0	0	1	10	0	1	1	0	0	0	0	0	0	0	0
1054	1	5	3	April	2005	1	0	0	0	0	0	0	0	0	1	1	0	1	0	0	0
1054	1	6	3	June	2005	1	0	0	0	0	0	1	0	1	1	1	1	0	0	0	0
1054	1	7	4	November	2005	1	1	0	0	0	0	1	0	0	1	1	0	0	0	0	0
1054	1	8	4	January	2006	1	1	0	0	0	0	1	0	0	0	0	0	0	0	0	0
1054	1	9	5	April	2006	1	1	0	1	1	0	1	0	0	0	0	0	0	0	0	0
1054	1	10	5	July	2006	1	1	0	0	0	0	0	0	0	1	1	0	0	0	0	0
1054	1	11	6	November	2006	1	1	0	0	0	0	1	0	0	0	0	0	0	0	0	0
1054	1	12	6	January	2007	1	1	0	0	0	0	1	0	0	1	1	0	0	0	0	0
1055	1	1	1	June	2004	1	0	0	0	0	0	1	0	0	1	1	0	0	0	0	0
1055	1	2	1	August	2004	1	0	0	1	0	0	0	0	0	0	0	0	0	0	0	0
1055	1	3	2	November	2004	1	0	0	0	0	0	0	0	0	0	0	0	0	0	0	0
1055	1	4	2	January	2005	1	0	0	0	0	0	0	0	0	1	1	0	0	0	0	0
1055	1	5	3	April	2005	1	0	1	0	0	0	0	0	0	0	1	0	0	0	0	0
1055	1	6	3	June	2005	1	0	0	0	0	0	0	0	0	1	1	0	0	0	0	0
1055	1	7	4	November	2005	1	1	0	0	0	0	0	0	0	1	1	0	0	0	0	0
1055	1	8	4	January	2006	1	1	0	0	0	0	1	0	1	1	1	0	0	0	0	0
1055	1	9	5	April	2006	1	1	0	0	0	0	0	0	0	1	1	0	0	0	0	0
1055	1	10	5	July	2006	1	1	0	0	0	0	0	0	0	0	0	0	0	0	0	0
1055	1	12	6	January	2007	1	1	0	0	0	0	0	0	0	1	1	0	0	0	0	0
1056	1	1	1	June	2004	1	0	0	0	0	0	0	0	0	1	1	0	0	1	0	0
1056	1	3	2	November	2004	1	0	0	0	0	0	0	0	0	0	0	0	0	0	0	0
1057	1	2	1	August	2004	1	0	0	0	0	0	0	0	0	1	1	0	1	0	0	0
1057	1	6	3	June	2005	1	0	0	1	27	0	1	1	1	0	0	0	0	0	0	0
1057	1	8	4	January	2006	1	1	0	0	0	0	1	1	1	0	0	0	0	0	0	0
1057	1	9	5	April	2006	1	1	0	0	0	0	1	1	1	0	0	0	0	0	0	0
1058	1	1	1	June	2004	1	0	0	0	0	0	0	0	0	1	1	0	0	0	0	0
1058	1	2	1	August	2004	1	0	0	1	9	0	0	0	0	0	0	0	0	0	0	0
1058	1	3	2	November	2004	1	0	0	1	22	0	0	0	0	1	1	0	0	0	0	0
1058	1	4	2	January	2005	1	0	0	0	0	0	0	0	0	1	1	0	0	1	0	0
1058	1	5	3	April	2005	1	0	0	1	10	0	0	0	0	0	0	0	0	0	0	0
1058	1	6	3	June	2005	1	0	0	1	910	0	0	0	0	0	0	0	0	0	0	0
1058	1	8	4	January	2006	1	1	0	0	0	0	1	1	1	0	0	0	0	0	0	0
1058	1	9	5	April	2006	1	1	0	1	2	0	1	0	0	0	0	0	0	0	0	0
1058	1	10	5	July	2006	1	1	0	0	0	0	1	0	0	1	1	0	0	0	0	0
1058	1	11	6	November	2006	1	1	0	0	0	0	0	0	0	0	0	0	0	0	0	0
1058	1	12	6	January	2007	1	1	0	0	0	0	0	0	0	0	0	0	0	0	0	0
1059	1	1	1	June	2004	1	0	0	1	28	0	0	0	0	1	0	0	0	0	0	0
1059	1	2	1	August	2004	1	0	0	1	58	0	0	0	0	0	0	0	0	0	0	0
1059	1	3	2	November	2004	1	0	0	1	3	0	0	0	0	0	0	0	0	0	0	0
1059	1	4	2	January	2005	1	0	0	1	16	0	0	0	0	1	1	0	0	0	0	0
1059	1	5	3	April	2005	1	0	0	1	17	0	1	0	0	1	1	0	0	0	0	0
1059	1	6	3	June	2005	1	0	0	1	5	0	0	0	0	1	0	0	0	0	0	0
1059	1	7	4	November	2005	1	1	0	0	0	0	0	0	0	1	1	0	0	0	0	0
1059	1	8	4	January	2006	1	1	0	0	0	0	0	0	1	1	0	0	0	0	0	0
1059	1	9	5	April	2006	1	1	0	0	0	0	0	0	0	1	0	0	0	0	0	0
1059	1	10	5	July	2006	1	1	0	0	0	0	0	0	0	0	0	0	0	0	0	0
1059	1	11	6	November	2006	1	1	0	0	0	0	1	0	0	0	0	0	0	0	0	0
1060	1	1	1	June	2004	1	0	0	1	214	0	0	0	0	1	1	0	0	0	0	0
1060	1	2	1	August	2004	1	0	0	1	14	0	0	0	0	0	0	0	0	0	0	0
1060	1	3	2	November	2004	1	0	0	0	0	0	0	1	0	0	0	0	0	0	0	0
1060	1	4	2	January	2005	1	0	0	1	11	0	1	1	0	0	0	0	0	0	0	0
1060	1	6	3	June	2005	1	0	0	0	0	0	0	0	0	0	0	0	0	0	0	0
1060	1	8	4	January	2006	1	1	0	0	0	0	1	1	0	0	0	0	0	0	0	0
1060	1	9	5	April	2006	1	1	0	0	0	0	1	1	1	0	0	0	0	0	0	0
1060	1	10	5	July	2006	1	1	0	0	0	0	1	0	0	0	0	0	0	0	0	0
1061	1	1	1	June	2004	1	0	0	1	82	0	0	0	0	1	1	0	0	0	0	0
1061	1	2	1	August	2004	1	0	0	0	0	0	0	0	0	0	0	0	0	0	0	0
1061	1	3	2	November	2004	1	0	0	0	0	0	0	0	1	1	0	0	0	0	0	0
1061	1	4	2	January	2005	1	0	0	1	25	0	0	0	0	0	0	0	0	0	0	0
1061	1	5	3	April	2005	1	0	0	1	73	0	0	0	0	0	0	0	0	0	0	0
1061	1	6	3	June	2005	1	0	0	0	0	0	0	0	1	0	0	0	0	0	0	0
1061	1	7	4	November	2005	1	1	0	0	0	0	0	0	1	0	0	0	0	0	0	0
1061	1	8	4	January	2006	1	1	0	0	0	0	0	0	1	0	0	0	0	0	0	0
1061	1	9	5	April	2006	1	1	0	0	0	0	1	0	0	0	0	0	0	0	0	0
1061	1	10	5	July	2006	1	1	0	0	0	0	1	0	0	1	1	0	0	0	0	0
1061	1	11	6	November	2006	1	1	0	0	0	0	1	0	0	0	0	0	0	0	0	0
1062	1	1	1	June	2004	1	0	0	1	151	0	0	0	0	1	0	0	0	0	0	0
1062	1	3	2	November	2004	1	0	0	1	18	0	0	0	0	1	1	0	0	0	0	0
1062	1	4	2	January	2005	1	0	0	1	360	0	1	1	0	1	1	0	0	0	0	0
1062	1	5	3	April	2005	1	0	0	1	21	0	0	0	0	1	1	0	0	0	0	0
1062	1	6	3	June	2005	1	0	0	0	0	0	1	0	0	1	1	0	0	0	0	0
1062	1	7	4	November	2005	1	1	0	0	0	0	0	0	0	1	1	0	0	0	0	0
1062	1	8	4	January	2006	1	1	0	0	0	0	1	0	0	0	0	0	0	0	0	0
1062	1	9	5	April	2006	1	1	0	0	0	0	0	0	0	1	1	0	0	0	0	0
1062	1	10	5	July	2006	1	1	0	1	7	0	0	0	0	1	1	0	0	0	0	0
1062	1	11	6	November	2006	1	1	0	0	0	0	0	0	0	0	0	0	0	0	0	0
1062	1	12	6	January	2007	1	1	0	0	0	0	0	0	0	0	0	0	0	0	0	0
1063	1	1	1	June	2004	1	0	0	1	62	0	0	0	0	1	1	0	0	0	0	0
1063	1	2	1	August	2004	1	0	0	1	17	0	0	0	0	1	1	0	0	0	0	0
1063	1	4	2	January	2005	1	0	0	1	46	0	0	0	0	1	1	0	0	0	0	0
1063	1	6	3	June	2005	1	0	0	1	74	0	0	0	0	1	1	0	0	0	0	0
1063	1	9	5	April	2006	1	1	0	0	0	0	0	1	1	0	0	0	0	0	0	0
1064	1	1	1	June	2004	1	0	0	0	0	0	0	0	0	1	0	0	0	0	0	0
1064	1	2	1	August	2004	1	0	0	1	11	0	0	0	0	1	0	0	0	0	0	0
1064	1	3	2	November	2004	1	0	0	1	36	0	0	0	0	0	0	0	0	0	0	0
1064	1	4	2	January	2005	1	0	0	1	8	0	0	1	0	0	0	0	0	0	0	0
1064	1	5	3	April	2005	1	0	0	1	21	0	0	0	0	1	1	0	0	1	0	0
1064	1	6	3	June	2005	1	0	0	0	0	0	0	0	0	1	0	0	0	0	0	0
1064	1	7	4	November	2005	1	1	0	0	0	0	0	0	0	0	0	0	0	0	0	0
1064	1	8	4	January	2006	1	1	0	0	0	0	0	0	0	0	0	0	0	0	0	0
1064	1	9	5	April	2006	1	1	0	0	0	0	0	0	0	0	0	0	0	0	0	0
1064	1	10	5	July	2006	1	1	0	1	45	0	1	0	0	1	0	0	0	0	0	0
1064	1	11	6	November	2006	1	1	0	0	0	0	0	0	0	0	0	0	0	0	0	0
1064	1	12	6	January	2007	1	1	0	0	0	0	0	0	0	1	1	0	0	0	0	0
1065	1	1	1	June	2004	1	0	0	1	37	0	0	0	0	1	0	0	0	0	0	0
1065	1	2	1	August	2004	1	0	0	1	82	0	0	0	0	1	1	0	1	0	0	0
1065	1	3	2	November	2004	1	0	0	0	0	0	0	0	0	1	1	0	1	0	0	0
1065	1	5	3	April	2005	1	0	0	1	74	0	0	0	0	1	1	0	1	0	0	0
1065	1	6	3	June	2005	1	0	0	1	279	0	0	0	0	0	0	0	0	0	0	0
1065	1	8	4	January	2006	1	1	0	1	3	0	0	0	0	0	0	0	0	0	0	0
1065	1	9	5	April	2006	1	1	0	1	296	0	0	0	0	1	1	0	1	0	0	0
1065	1	10	5	July	2006	1	1	0	1	201	0	0	0	0	1	1	0	1	0	0	0
1065	1	11	6	November	2006	1	1	0	0	0	0	0	0	0	1	1	0	1	0	0	0
1065	1	12	6	January	2007	1	1	0	0	0	0	0	0	0	0	0	0	0	0	0	0
1066	1	3	2	November	2004	1	0	0	0	0	0	0	0	1	1	0	0	0	0	0	0
1066	1	5	3	April	2005	1	0	0	1	2	0	0	0	0	1	0	0	0	0	0	0
1066	1	6	3	June	2005	1	0	0	0	0	0	1	0	0	1	1	0	0	0	0	0
1066	1	9	5	April	2006	1	1	0	0	0	0	1	0	0	0	0	0	0	0	0	0
1066	1	10	5	July	2006	1	1	0	0	0	0	1	0	0	1	1	0	0	0	0	0
1066	1	11	6	November	2006	1	1	0	0	0	0	1	0	0	0	0	0	0	0	0	0
1066	1	12	6	January	2007	1	1	0	0	0	0	0	0	0	0	0	0	0	0	0	0
1067	1	1	1	June	2004	1	0	0	0	0	0	0	0	0	1	0	0	0	0	0	0
1067	1	2	1	August	2004	1	0	0	0	0	0	0	0	0	1	1	0	1	0	0	0
1067	1	3	2	November	2004	1	0	0	0	0	0	0	0	0	1	1	0	0	0	0	0
1067	1	4	2	January	2005	1	0	0	0	0	0	0	0	0	0	0	0	0	0	0	0
1067	1	5	3	April	2005	1	0	0	0	0	0	0	0	0	0	0	0	0	0	0	0
1067	1	7	4	November	2005	1	1	0	0	0	0	1	0	0	1	1	0	0	0	0	0
1068	1	2	1	August	2004	1	0	0	1	13	0	0	0	0	1	0	0	0	0	0	0
1068	1	6	3	June	2005	1	0	0	1	55	0	1	0	0	1	1	0	0	0	0	0
1068	1	8	4	January	2006	1	1	0	0	0	0	0	0	0	1	1	0	0	0	0	0
1068	1	9	5	April	2006	1	1	0	0	0	0	1	0	0	1	1	0	0	0	0	0
1068	1	10	5	July	2006	1	1	0	0	0	0	1	1	0	1	1	0	0	0	0	0
1068	1	12	6	January	2007	1	1	0	0	0	0	1	0	0	1	1	0	0	0	0	0
1071	1	1	1	June	2004	1	0	0	1	43	0	0	0	0	1	1	0	0	1	0	0
1071	1	2	1	August	2004	1	0	0	1	57	0	0	0	0	0	0	0	0	0	0	0
1071	1	3	2	November	2004	1	0	0	0	0	0	0	0	0	0	0	0	0	0	0	0
1071	1	4	2	January	2005	1	0	0	1	28	0	0	0	0	1	1	0	0	1	0	0
1071	1	5	3	April	2005	1	0	0	0	0	0	0	0	0	0	0	0	0	0	0	0
1071	1	6	3	June	2005	1	0	0	1	460	0	0	1	0	1	1	0	0	1	0	0
1071	1	7	4	November	2005	1	1	0	1	9	0	0	0	1	0	0	0	0	0	0	0
1071	1	9	5	April	2006	1	1	0	0	0	0	1	0	0	1	1	0	0	0	0	0
1071	1	10	5	July	2006	1	1	0	0	0	0	1	0	0	1	1	0	0	0	0	0
1071	1	11	6	November	2006	1	1	0	0	0	0	1	1	0	1	1	0	0	0	0	0
1071	1	12	6	January	2007	1	1	0	0	0	0	1	0	0	0	0	0	0	0	0	0
1072	1	1	1	June	2004	1	0	1	1	661	0	0	0	0	0	0	0	0	0	0	0
1072	1	2	1	August	2004	1	0	0	0	0	0	0	0	0	1	1	0	0	0	0	0
1072	1	3	2	November	2004	1	0	0	1	97	0	0	0	0	0	0	0	0	0	0	0
1072	1	4	2	January	2005	1	0	0	0	0	0	0	0	1	1	1	0	0	0	0	0
1072	1	5	3	April	2005	1	0	0	1	53	0	0	0	0	0	0	0	0	0	0	0
1072	1	7	4	November	2005	1	1	0	1	213	0	0	0	0	0	0	0	0	0	0	0
1072	1	8	4	January	2006	1	1	0	0	0	0	1	0	0	0	0	0	0	0	0	0
1072	1	9	5	April	2006	1	1	0	0	0	0	1	0	0	0	0	0	0	0	0	0
1072	1	10	5	July	2006	1	1	0	1	43	0	0	0	0	0	0	0	0	0	0	0
1073	1	1	1	June	2004	1	0	0	1	14	0	0	0	0	1	1	0	0	1	0	0
1073	1	2	1	August	2004	1	0	0	1	0	0	0	0	0	0	0	0	0	0	0	0
1073	1	3	2	November	2004	1	0	0	1	63	0	0	0	0	1	0	0	0	0	0	0
1073	1	4	2	January	2005	1	0	0	1	427	0	0	0	1	1	1	0	0	0	0	0
1073	1	5	3	April	2005	1	0	0	1	3	0	0	0	0	0	0	0	0	0	0	0
1073	1	7	4	November	2005	1	1	0	0	0	0	1	0	0	0	0	0	0	0	0	0
1073	1	8	4	January	2006	1	1	0	0	0	0	1	0	0	1	1	0	0	0	0	0
1073	1	9	5	April	2006	1	1	0	1	62	0	1	0	0	0	0	0	0	0	0	0
1073	1	10	5	July	2006	1	1	0	0	0	0	1	0	0	0	0	0	0	0	0	0
1074	1	4	2	January	2005	1	0	0	1	16	0	0	0	0	1	1	0	0	0	0	0
1074	1	7	4	November	2005	1	1	0	0	0	0	0	0	0	1	1	0	0	0	0	0
1075	1	1	1	June	2004	1	0	0	1	6	0	0	0	0	1	1	0	0	0	0	0
1075	1	4	2	January	2005	1	0	0	1	5	0	1	0	0	1	1	0	0	0	0	0
1075	1	7	4	November	2005	1	1	0	1	801	0	0	0	0	1	1	0	0	0	0	0
1076	1	1	1	June	2004	1	0	1	1	541	0	0	0	0	1	0	0	0	0	0	0
1076	1	2	1	August	2004	1	0	0	1	268	0	0	0	0	1	1	0	0	0	0	0
1076	1	3	2	November	2004	1	0	0	1	21	0	0	0	0	1	0	0	0	0	0	0
1076	1	4	2	January	2005	1	0	0	1	7	0	0	0	0	1	0	0	0	0	0	0
1076	1	5	3	April	2005	1	0	0	1	181	0	0	0	1	0	0	0	0	0	0	0
1076	1	6	3	June	2005	1	0	0	1	126	0	1	0	0	1	1	0	1	0	0	0
1076	1	7	4	November	2005	1	1	0	0	0	0	1	0	0	0	0	0	0	0	0	0
1076	1	8	4	January	2006	1	1	0	1	30	0	1	0	0	0	0	0	0	0	0	0
1079	1	1	1	June	2004	1	0	0	1	8	0	0	0	0	1	1	0	0	0	0	0
1079	1	2	1	August	2004	1	0	0	1	0	0	0	0	0	1	1	0	0	0	0	0
1079	1	4	2	January	2005	1	0	0	1	12	0	0	0	0	1	1	0	0	0	0	0
1079	1	5	3	April	2005	1	0	0	1	17	0	0	0	1	1	1	0	0	1	0	0
1079	1	6	3	June	2005	1	0	0	1	45	0	0	0	0	0	0	0	0	0	0	0
1079	1	7	4	November	2005	1	1	0	0	0	0	0	0	0	0	0	0	0	0	0	0
1079	1	8	4	January	2006	1	1	0	0	0	0	0	0	0	0	0	0	0	0	0	0
1079	1	9	5	April	2006	1	1	0	0	0	0	0	0	0	0	0	0	0	0	0	0
1079	1	11	6	November	2006	1	1	0	0	0	0	0	0	0	1	1	0	1	0	0	0
1079	1	12	6	January	2007	1	1	0	0	0	0	0	0	0	0	0	0	0	0	0	0
1080	1	1	1	June	2004	1	0	0	0	0	0	0	0	0	1	1	0	0	0	0	0
1080	1	2	1	August	2004	1	0	0	0	0	0	0	0	0	1	0	0	0	0	0	0
1080	1	6	3	June	2005	1	0	0	1	12	0	0	0	0	1	1	0	0	0	0	0
1080	1	7	4	November	2005	1	1	0	0	0	0	0	0	0	1	1	0	1	0	0	0
1080	1	8	4	January	2006	1	1	0	0	0	0	0	0	0	0	0	0	0	0	0	0
1080	1	9	5	April	2006	1	1	0	0	0	0	0	0	0	0	0	0	0	0	0	0
1080	1	11	6	November	2006	1	1	0	0	0	0	0	0	0	1	1	0	0	0	0	0
1080	1	12	6	January	2007	1	1	0	0	0	0	0	0	0	0	0	0	0	0	0	0
1081	1	1	1	June	2004	1	0	0	0	0	0	0	0	0	1	1	0	0	0	0	0
1081	1	2	1	August	2004	1	0	0	1	172	0	0	0	0	1	0	0	0	0	0	0
1081	1	6	3	June	2005	1	0	0	1	22	0	1	0	0	1	1	0	0	0	0	0
1081	1	9	5	April	2006	1	1	0	0	0	0	0	0	0	1	1	0	0	0	0	0
1081	1	11	6	November	2006	1	1	0	0	0	0	0	0	0	1	1	0	0	0	0	0
1082	1	1	1	June	2004	1	0	1	1	98	0	0	0	0	0	0	0	0	0	0	0
1082	1	2	1	August	2004	1	0	0	0	0	0	0	0	0	1	1	0	0	1	0	0
1082	1	3	2	November	2004	1	0	0	1	31	0	0	0	1	0	0	0	0	0	0	0
1082	1	4	2	January	2005	1	0	0	0	0	0	0	0	1	0	0	0	0	0	0	0
1082	1	5	3	April	2005	1	0	0	1	18	0	0	0	0	1	1	0	0	1	0	0
1082	1	7	4	November	2005	1	1	0	0	0	0	1	0	0	0	0	0	0	0	0	0
1082	1	8	4	January	2006	1	1	0	0	0	0	1	0	0	1	1	0	0	1	0	0
1082	1	10	5	July	2006	1	1	0	0	0	0	1	0	0	1	0	0	0	0	0	0
1082	1	11	6	November	2006	1	1	0	0	0	0	1	0	0	1	1	0	0	0	0	0
1082	1	12	6	January	2007	1	1	0	0	0	0	1	0	0	0	0	0	0	0	0	0
1083	1	1	1	June	2004	1	0	0	1	11	0	0	0	0	0	0	0	0	0	0	0
1083	1	2	1	August	2004	1	0	0	1	527	0	0	0	0	0	0	0	0	0	0	0
1083	1	3	2	November	2004	1	0	1	1	18	0	0	0	0	0	0	0	0	0	0	0
1083	1	4	2	January	2005	1	0	0	1	10	0	0	0	1	0	0	0	0	0	0	0
1083	1	5	3	April	2005	1	0	0	1	0	0	0	0	1	0	0	0	0	0	0	0
1083	1	6	3	June	2005	1	0	0	0	0	0	1	0	0	1	1	0	0	0	0	0
1083	1	7	4	November	2005	1	1	0	1	38	0	0	0	0	0	0	0	0	0	0	0
1083	1	11	6	November	2006	1	1	0	0	0	0	1	0	0	0	0	0	0	0	0	0
1084	1	2	1	August	2004	1	0	0	1	0	0	0	0	1	1	1	0	0	0	0	0
1084	1	3	2	November	2004	1	0	0	0	0	0	0	0	1	1	0	0	0	0	0	0
1085	1	1	1	June	2004	1	0	0	1	333	0	0	0	0	1	1	0	0	1	0	0
1085	1	3	2	November	2004	1	0	0	0	0	0	0	0	1	1	1	0	0	1	0	0
1085	1	4	2	January	2005	1	0	0	0	0	0	0	0	1	1	1	0	0	1	0	0
1086	1	1	1	June	2004	1	0	0	1	1214	0	0	0	0	0	0	0	0	0	0	0
1088	1	1	1	June	2004	1	0	0	1	11	0	0	0	0	1	1	0	1	0	0	0
1088	1	2	1	August	2004	1	0	0	0	0	0	0	0	0	0	0	0	0	0	0	0
1088	1	3	2	November	2004	1	0	1	0	0	0	0	1	0	1	1	0	1	0	0	0
1088	1	4	2	January	2005	1	0	0	0	0	0	0	0	0	1	1	0	0	0	0	0
1088	1	5	3	April	2005	1	0	0	0	0	0	0	1	0	1	1	0	0	0	0	0
1088	1	6	3	June	2005	1	0	0	0	0	0	0	0	1	1	1	0	1	0	0	0
1088	1	7	4	November	2005	1	1	0	0	0	0	1	1	0	0	0	0	0	0	0	0
1088	1	11	6	November	2006	1	1	0	0	0	0	1	0	0	1	1	0	0	0	1	0
1089	1	1	1	June	2004	1	0	1	0	0	0	0	0	0	1	1	0	1	0	0	0
1089	1	2	1	August	2004	1	0	0	0	0	0	0	0	1	0	0	0	0	0	0	0
1090	1	1	1	June	2004	1	0	0	1	10	0	1	0	0	1	1	0	1	0	0	0
1090	1	2	1	August	2004	1	0	0	0	0	0	1	0	1	0	0	0	0	0	0	0
1090	1	3	2	November	2004	1	0	0	0	0	0	0	0	1	1	1	0	0	0	0	0
1090	1	10	5	July	2006	1	1	0	0	0	0	1	1	1	0	0	0	0	0	0	0
1090	1	11	6	November	2006	1	1	0	0	0	0	1	0	0	1	1	0	1	0	0	0
1090	1	12	6	January	2007	1	1	0	0	0	0	0	0	0	0	0	0	0	0	0	0
1091	1	1	1	June	2004	1	0	0	0	0	0	0	0	0	1	1	0	0	0	0	0
1092	1	3	2	November	2004	1	0	0	1	19	0	0	0	0	0	0	0	0	0	0	0
1092	1	5	3	April	2005	1	0	0	1	0	0	0	0	0	0	0	0	0	0	0	0
1092	1	6	3	June	2005	1	0	0	0	0	0	0	0	0	1	0	0	0	0	0	0
1092	1	7	4	November	2005	1	1	0	1	355	0	0	0	0	1	0	0	0	0	0	0
1092	1	9	5	April	2006	1	1	0	0	0	0	0	0	0	0	0	0	0	0	0	0
1092	1	11	6	November	2006	1	1	0	1	26	0	0	0	0	0	0	0	0	0	0	0
1092	1	12	6	January	2007	1	1	0	0	0	0	0	0	0	0	0	0	0	0	0	0
1093	1	1	1	June	2004	1	0	0	1	157	0	0	0	0	1	1	0	0	1	0	0
1093	1	2	1	August	2004	1	0	0	1	70	0	0	0	0	0	0	0	0	0	0	0
1093	1	3	2	November	2004	1	0	0	1	49	0	0	0	0	0	0	0	0	0	0	0
1093	1	9	5	April	2006	1	1	0	0	0	0	0	0	0	0	0	0	0	0	0	0
1094	1	1	1	June	2004	1	0	0	0	0	0	0	0	0	1	1	0	0	1	0	0
1094	1	2	1	August	2004	1	0	0	1	2	0	0	0	0	0	0	0	0	0	0	0
1094	1	3	2	November	2004	1	0	0	0	0	0	0	0	0	0	0	0	0	0	0	0
1094	1	4	2	January	2005	1	0	0	1	16	0	0	0	0	1	1	0	0	1	0	0
1094	1	5	3	April	2005	1	0	0	1	146	0	0	0	0	0	0	0	0	0	0	0
1094	1	6	3	June	2005	1	0	0	1	189	0	0	1	0	1	1	0	0	1	0	0
1094	1	7	4	November	2005	1	1	0	1	302	0	0	1	0	0	0	0	0	0	0	0
1094	1	10	5	July	2006	1	1	0	0	0	0	1	0	0	0	0	0	0	0	0	0
1095	1	1	1	June	2004	1	0	1	0	0	0	0	0	1	1	1	0	1	0	0	0
1095	1	2	1	August	2004	1	0	0	1	126	0	0	0	0	1	1	0	0	0	0	0
1095	1	3	2	November	2004	1	0	0	0	0	0	0	0	0	1	1	0	1	0	0	0
1095	1	4	2	January	2005	1	0	1	1	329	0	0	0	0	0	0	0	0	0	0	0
1095	1	5	3	April	2005	1	0	0	1	84	0	0	0	0	0	0	0	0	0	0	0
1095	1	6	3	June	2005	1	0	0	0	0	0	1	0	0	1	1	0	0	0	0	0
1095	1	8	4	January	2006	1	1	0	0	0	0	1	0	0	0	0	0	0	0	0	0
1095	1	9	5	April	2006	1	1	0	0	0	0	1	0	0	0	0	0	0	0	0	0
1095	1	10	5	July	2006	1	1	0	0	0	0	1	0	0	1	1	0	0	0	0	0
1095	1	11	6	November	2006	1	1	0	0	0	0	1	0	0	0	0	0	0	0	0	0
1095	1	12	6	January	2007	1	1	0	0	0	0	1	0	0	0	0	0	0	0	0	0
1096	1	1	1	June	2004	1	0	0	1	6	0	1	0	0	1	1	1	0	0	0	0
1096	1	12	6	January	2007	1	1	0	1	77	0	1	0	0	0	0	0	0	0	0	0
1097	1	1	1	June	2004	1	0	0	1	12	0	0	0	0	1	1	0	0	1	0	0
1097	1	10	5	July	2006	1	1	0	0	0	0	1	0	0	1	0	0	0	0	0	0
1098	1	2	1	August	2004	1	0	0	1	7	0	0	0	0	1	1	0	1	0	0	0
1098	1	5	3	April	2005	1	0	0	1	51	0	0	0	1	1	1	0	1	0	0	0
1098	1	6	3	June	2005	1	0	0	1	16	0	0	0	0	1	1	0	0	0	0	0
1098	1	7	4	November	2005	1	1	0	1	47	0	0	0	0	0	0	0	0	0	0	0
1098	1	8	4	January	2006	1	1	0	0	0	0	0	0	0	0	0	0	0	0	0	0
1098	1	9	5	April	2006	1	1	0	0	0	0	1	0	0	1	1	0	0	0	0	0
1098	1	10	5	July	2006	1	1	0	0	0	0	0	0	0	1	1	0	0	0	0	0
1098	1	11	6	November	2006	1	1	0	0	0	0	1	0	0	1	1	0	0	0	0	0
1098	1	12	6	January	2007	1	1	0	0	0	0	1	0	0	1	1	0	0	0	0	0
1099	1	1	1	June	2004	1	0	0	0	0	0	0	0	0	1	1	1	1	0	0	0
1099	1	2	1	August	2004	1	0	0	0	0	0	0	0	0	0	0	0	0	0	0	0
1099	1	5	3	April	2005	1	0	0	1	2618	0	0	0	1	0	0	0	0	0	0	0
1099	1	7	4	November	2005	1	1	0	0	0	0	0	0	0	1	1	0	1	0	0	0
1099	1	11	6	November	2006	1	1	0	0	0	0	1	0	0	0	0	0	0	0	0	0
1100	1	1	1	June	2004	1	0	1	1	2	0	0	0	1	1	1	0	0	0	0	0
1100	1	2	1	August	2004	1	0	0	1	32	0	0	0	1	1	1	0	1	0	0	0
1100	1	3	2	November	2004	1	0	0	1	46	0	0	0	1	0	0	0	0	0	0	0
1100	1	4	2	January	2005	1	0	0	1	1	0	0	0	1	0	0	0	0	0	0	0
1100	1	6	3	June	2005	1	0	0	0	0	0	0	0	1	1	1	0	0	0	0	0
1100	1	7	4	November	2005	1	1	0	0	0	0	0	0	0	0	0	0	0	0	0	0
1100	1	8	4	January	2006	1	1	0	0	0	0	1	0	0	0	0	0	0	0	0	0
1100	1	11	6	November	2006	1	1	0	0	0	0	1	0	0	0	0	0	0	0	0	0
1101	1	1	1	June	2004	1	0	0	1	108	0	0	0	0	1	1	0	0	0	1	0
1101	1	3	2	November	2004	1	0	1	1	24	0	0	0	0	1	0	0	0	0	0	0
1101	1	4	2	January	2005	1	0	0	0	0	0	1	1	0	0	0	0	0	0	0	0
1101	1	6	3	June	2005	1	0	0	1	645	0	0	0	0	1	1	0	0	1	0	0
1101	1	7	4	November	2005	1	1	0	1	44	0	0	0	0	1	0	0	0	0	0	0
1101	1	8	4	January	2006	1	1	0	0	0	0	0	0	0	1	1	0	0	0	0	0
1101	1	10	5	July	2006	1	1	0	1	3	0	1	0	0	1	0	0	0	0	0	0
1101	1	11	6	November	2006	1	1	0	0	0	0	1	0	0	1	1	0	0	0	0	0
1102	1	1	1	June	2004	1	0	0	1	68	0	0	0	0	1	1	0	0	0	1	0
1102	1	3	2	November	2004	1	0	0	1	8	0	0	0	0	1	0	0	0	0	0	0
1102	1	4	2	January	2005	1	0	0	1	2	0	1	0	0	0	0	0	0	0	0	0
1102	1	6	3	June	2005	1	0	0	1	5	0	0	0	0	1	1	0	0	1	0	0
1102	1	7	4	November	2005	1	1	0	0	0	0	0	0	0	1	0	0	0	0	0	0
1102	1	8	4	January	2006	1	1	0	0	0	0	0	0	0	0	0	0	0	0	0	0
1102	1	9	5	April	2006	1	1	0	0	0	0	0	0	0	1	1	0	0	0	1	0
1102	1	10	5	July	2006	1	1	0	0	0	0	1	0	0	1	0	0	0	0	0	0
1102	1	11	6	November	2006	1	1	0	0	0	0	1	0	0	1	1	0	0	0	0	0
1103	1	1	1	June	2004	1	0	0	1	297	0	0	0	0	1	1	0	0	0	0	0
1103	1	3	2	November	2004	1	0	0	1	1008	0	0	0	0	1	1	0	0	0	0	0
1103	1	4	2	January	2005	1	0	0	1	516	0	0	1	1	1	1	0	0	0	0	0
1103	1	5	3	April	2005	1	0	0	1	52	0	1	0	1	1	1	0	0	0	0	0
1103	1	6	3	June	2005	1	0	0	0	0	0	0	0	0	0	0	0	0	0	0	0
1103	1	7	4	November	2005	1	1	0	1	56	0	0	0	0	1	1	0	0	0	0	0
1103	1	8	4	January	2006	1	1	0	0	0	0	0	0	0	1	1	0	0	0	0	0
1103	1	9	5	April	2006	1	1	0	0	0	0	0	0	0	1	1	0	0	0	0	0
1103	1	10	5	July	2006	1	1	0	0	0	0	1	0	0	0	0	0	0	0	0	0
1103	1	11	6	November	2006	1	1	0	0	0	0	1	0	0	0	0	0	0	0	0	0
1103	1	12	6	January	2007	1	1	0	0	0	0	1	0	0	0	0	0	0	0	0	0
1104	1	1	1	June	2004	1	0	0	1	0	0	0	0	1	1	0	0	0	0	0	0
1104	1	4	2	January	2005	1	0	0	1	107	0	0	0	0	1	1	0	0	0	0	0
1104	1	8	4	January	2006	1	1	0	1	11	0	0	0	0	1	1	0	0	0	0	0
1104	1	9	5	April	2006	1	1	0	1	631	0	1	0	0	1	1	0	0	0	0	0
1104	1	10	5	July	2006	1	1	0	1	127	0	1	0	0	1	1	0	0	0	0	0
1104	1	11	6	November	2006	1	1	0	0	0	0	1	0	0	0	0	0	0	0	0	0
1104	1	12	6	January	2007	1	1	0	0	0	0	1	0	0	0	0	0	0	0	0	0
1105	1	1	1	June	2004	1	0	0	1	128	0	0	0	1	1	1	0	0	0	0	0
1105	1	2	1	August	2004	1	0	1	1	826	0	0	0	0	1	1	0	0	0	0	0
1105	1	3	2	November	2004	1	0	0	1	2456	0	0	0	0	1	1	0	0	0	0	0
1105	1	5	3	April	2005	1	0	0	0	0	0	0	0	0	0	0	0	0	0	0	0
1105	1	6	3	June	2005	1	0	0	0	0	0	0	0	0	1	1	0	0	0	0	0
1105	1	7	4	November	2005	1	1	0	0	0	0	1	0	0	0	0	0	0	0	0	0
1105	1	8	4	January	2006	1	1	0	1	7	0	1	0	0	0	0	0	0	0	0	0
1105	1	9	5	April	2006	1	1	0	0	0	0	0	0	0	0	0	0	0	0	0	0
1105	1	10	5	July	2006	1	1	0	0	0	0	1	0	0	0	0	0	0	0	0	0
1105	1	11	6	November	2006	1	1	0	0	0	0	1	0	0	0	0	0	0	0	0	0
1105	1	12	6	January	2007	1	1	0	0	0	0	1	0	0	1	1	0	0	0	0	0
1106	1	1	1	June	2004	1	0	0	0	0	0	0	0	1	1	1	0	0	0	0	0
1106	1	2	1	August	2004	1	0	0	1	0	0	0	0	1	0	0	0	0	0	0	0
1106	1	3	2	November	2004	1	0	0	1	20	0	0	0	0	1	1	0	0	0	0	0
1106	1	4	2	January	2005	1	0	0	1	148	0	0	1	0	1	1	0	0	0	0	0
1106	1	5	3	April	2005	1	0	0	0	0	0	0	0	1	1	1	0	0	0	0	0
1106	1	6	3	June	2005	1	0	0	1	43	0	0	0	0	1	1	0	0	0	0	0
1106	1	7	4	November	2005	1	1	0	1	7	0	1	0	0	1	1	0	0	0	0	0
1106	1	8	4	January	2006	1	1	0	1	84	0	1	0	0	0	0	0	0	0	0	0
1106	1	9	5	April	2006	1	1	0	1	15	0	1	0	0	1	1	0	0	0	0	0
1106	1	10	5	July	2006	1	1	0	0	0	0	1	0	0	0	0	0	0	0	0	0
1106	1	11	6	November	2006	1	1	0	0	0	0	0	0	0	0	0	0	0	0	0	0
1106	1	12	6	January	2007	1	1	0	0	0	0	1	0	0	1	1	0	0	0	0	0
1107	1	2	1	August	2004	1	0	0	1	0	0	0	0	1	1	1	0	0	0	0	0
1107	1	3	2	November	2004	1	0	0	1	21	0	0	0	1	0	0	0	0	0	0	0
1107	1	6	3	June	2005	1	0	0	0	0	0	1	0	0	0	0	0	0	0	0	0
1108	1	2	1	August	2004	1	0	0	0	0	0	0	0	1	1	1	0	0	0	0	0
1108	1	3	2	November	2004	1	0	1	1	8	0	0	0	1	0	0	0	0	0	0	0
1108	1	6	3	June	2005	1	0	1	1	8	0	1	0	0	1	0	0	0	0	0	0
1109	1	1	1	June	2004	1	0	0	1	28	0	0	0	0	0	0	0	0	0	0	0
1109	1	2	1	August	2004	1	0	0	1	44	0	0	0	1	0	0	0	0	0	0	0
1109	1	3	2	November	2004	1	0	0	1	18	0	0	0	1	0	0	0	0	0	0	0
1109	1	4	2	January	2005	1	0	0	1	5	0	0	1	1	0	0	0	0	0	0	0
1109	1	5	3	April	2005	1	0	0	0	0	0	0	0	1	1	1	0	1	0	0	0
1109	1	6	3	June	2005	1	0	0	0	0	0	0	0	0	0	0	0	0	0	0	0
1109	1	7	4	November	2005	1	1	0	0	0	0	0	0	0	1	1	1	1	0	0	0
1109	1	8	4	January	2006	1	1	0	0	0	0	0	0	0	0	0	0	0	0	0	0
1109	1	9	5	April	2006	1	1	0	1	0	0	1	0	0	0	0	0	0	0	0	0
1109	1	10	5	July	2006	1	1	0	0	0	0	0	0	0	1	1	0	0	0	0	0
1109	1	11	6	November	2006	1	1	0	0	0	0	1	0	0	0	0	0	0	0	0	0
1109	1	12	6	January	2007	1	1	0	0	0	0	1	0	0	0	0	0	0	0	0	0
1110	1	1	1	June	2004	1	0	0	1	39	0	0	0	0	1	1	0	0	1	0	0
1111	1	1	1	June	2004	1	0	0	0	0	0	1	0	0	0	0	0	0	0	0	0
1111	1	2	1	August	2004	1	0	0	0	0	0	1	0	0	0	0	0	0	0	0	0
1111	1	3	2	November	2004	1	0	0	0	0	0	0	1	0	1	1	0	1	0	0	0
1111	1	4	2	January	2005	1	0	0	0	0	0	1	1	0	0	0	0	0	0	0	0
1111	1	7	4	November	2005	1	1	0	0	0	0	1	0	0	0	0	0	0	0	0	0
1111	1	8	4	January	2006	1	1	0	0	0	0	1	0	1	0	0	0	0	0	0	0
1112	1	1	1	June	2004	1	0	0	0	0	0	1	0	0	0	0	0	0	0	0	0
1112	1	2	1	August	2004	1	0	0	0	0	0	1	0	0	0	0	0	0	0	0	0
1112	1	3	2	November	2004	1	0	0	0	0	0	0	1	0	1	1	0	1	0	0	0
1112	1	7	4	November	2005	1	1	0	0	0	0	1	0	0	0	0	0	0	0	0	0
1112	1	8	4	January	2006	1	1	0	0	0	0	1	0	1	0	0	0	0	0	0	0
1112	1	11	6	November	2006	1	1	0	0	0	0	1	0	0	0	0	0	0	0	0	0
1113	1	2	1	August	2004	1	0	0	0	0	0	1	0	0	0	0	0	0	0	0	0
1113	1	3	2	November	2004	1	0	0	0	0	0	0	1	0	1	1	0	1	0	0	0
1113	1	4	2	January	2005	1	0	0	0	0	0	1	1	0	0	0	0	0	0	0	0
1113	1	5	3	April	2005	1	0	1	0	0	0	0	0	0	1	1	0	1	0	0	0
1113	1	7	4	November	2005	1	1	0	0	0	0	1	0	1	1	0	0	0	0	0	0
1113	1	8	4	January	2006	1	1	0	0	0	0	1	0	0	0	0	0	0	0	0	0
1113	1	12	6	January	2007	1	1	0	0	0	0	1	0	0	0	0	0	0	0	0	0
1114	1	1	1	June	2004	1	0	0	1	42	0	0	0	0	1	1	0	0	1	0	0
1114	1	2	1	August	2004	1	0	0	1	0	0	0	0	0	1	0	0	0	0	0	0
1114	1	3	2	November	2004	1	0	0	1	67	0	0	0	0	1	1	0	1	0	0	0
1114	1	4	2	January	2005	1	0	0	1	13	0	0	0	1	0	0	0	0	0	0	0
1114	1	5	3	April	2005	1	0	0	0	0	0	0	0	0	1	1	0	1	0	0	0
1114	1	6	3	June	2005	1	0	0	0	0	0	0	0	0	1	0	0	0	0	0	0
1114	1	7	4	November	2005	1	1	0	0	0	0	0	0	0	1	1	0	0	0	0	0
1114	1	8	4	January	2006	1	1	0	0	0	0	0	0	0	1	1	0	0	0	0	0
1114	1	9	5	April	2006	1	1	0	1	102	0	0	0	0	0	0	0	0	0	0	0
1114	1	11	6	November	2006	1	1	0	0	0	0	0	0	0	1	1	0	0	0	0	0
1114	1	12	6	January	2007	1	1	0	0	0	0	1	0	0	0	0	0	0	0	0	0
1115	1	1	1	June	2004	1	0	0	0	0	0	0	0	0	1	0	0	0	0	0	0
1115	1	2	1	August	2004	1	0	0	1	13	0	0	0	0	1	0	0	0	0	0	0
1115	1	3	2	November	2004	1	0	0	1	219	0	0	0	0	0	0	0	0	0	0	0
1115	1	5	3	April	2005	1	0	0	1	86	0	0	0	0	1	0	0	0	0	0	0
1115	1	7	4	November	2005	1	1	0	1	1147	0	0	0	0	0	0	0	0	0	0	0
1115	1	8	4	January	2006	1	1	0	0	0	0	1	0	0	0	0	0	0	0	0	0
1115	1	9	5	April	2006	1	1	0	1	1156	0	0	0	0	0	0	0	0	0	0	0
1115	1	10	5	July	2006	1	1	0	1	104	0	0	0	0	1	1	0	1	0	0	0
1115	1	11	6	November	2006	1	1	0	0	0	0	1	0	0	0	0	0	0	0	0	0
1115	1	12	6	January	2007	1	1	0	0	0	0	1	0	0	0	0	0	0	0	0	0
1116	1	1	1	June	2004	1	0	1	1	63	0	0	0	0	1	0	0	0	0	0	0
1116	1	2	1	August	2004	1	0	0	1	0	0	0	0	0	0	0	0	0	0	0	0
1116	1	3	2	November	2004	1	0	0	1	14	0	0	0	0	0	0	0	0	0	0	0
1116	1	4	2	January	2005	1	0	0	1	4	0	0	0	1	0	0	0	0	0	0	0
1116	1	5	3	April	2005	1	0	0	1	31	0	0	0	0	0	0	0	0	0	0	0
1116	1	7	4	November	2005	1	1	0	1	201	0	0	0	0	0	0	0	0	0	0	0
1116	1	9	5	April	2006	1	1	0	1	313	0	1	0	0	0	0	0	0	0	0	0
1116	1	10	5	July	2006	1	1	0	0	0	0	1	0	0	0	0	0	0	0	0	0
1116	1	11	6	November	2006	1	1	0	0	0	0	1	0	0	0	0	0	0	0	0	0
1116	1	12	6	January	2007	1	1	0	1	22	0	0	0	0	0	0	0	0	0	0	0
1117	1	4	2	January	2005	1	0	0	1	841	0	0	0	0	0	0	0	0	0	0	0
1118	1	1	1	June	2004	1	0	1	1	176	0	0	0	0	1	1	0	0	0	0	0
1118	1	2	1	August	2004	1	0	0	1	56	0	0	0	0	1	1	0	0	0	0	0
1118	1	3	2	November	2004	1	0	0	1	23	0	0	0	0	1	1	0	0	0	0	0
1118	1	4	2	January	2005	1	0	1	1	37	0	1	1	0	1	1	0	0	0	0	0
1118	1	5	3	April	2005	1	0	1	0	0	0	0	0	0	1	1	0	0	0	0	0
1118	1	9	5	April	2006	1	1	0	0	0	0	1	0	0	0	0	0	0	0	0	0
1118	1	10	5	July	2006	1	1	0	0	0	0	1	0	0	1	1	0	0	0	0	0
1118	1	11	6	November	2006	1	1	0	0	0	0	0	0	0	1	1	0	0	0	0	0
1118	1	12	6	January	2007	1	1	0	0	0	0	0	0	0	0	0	0	0	0	0	0
1119	1	1	1	June	2004	1	0	0	0	0	0	0	0	0	1	1	0	0	1	0	0
1119	1	2	1	August	2004	1	0	0	1	32	0	0	0	0	1	1	0	0	0	0	0
1119	1	3	2	November	2004	1	0	0	0	0	0	0	0	0	1	1	0	0	0	0	0
1119	1	4	2	January	2005	1	0	0	1	20	0	0	0	0	1	1	0	0	0	0	0
1119	1	5	3	April	2005	1	0	1	0	0	0	0	0	0	1	1	0	0	0	0	0
1119	1	6	3	June	2005	1	0	0	1	15	0	0	0	0	1	0	0	0	0	0	0
1119	1	7	4	November	2005	1	1	0	0	0	0	0	0	0	0	0	0	0	0	0	0
1119	1	8	4	January	2006	1	1	0	0	0	0	0	0	0	0	0	0	0	0	0	0
1119	1	9	5	April	2006	1	1	0	0	0	0	0	0	0	1	1	0	0	0	0	0
1119	1	10	5	July	2006	1	1	0	0	0	0	0	0	0	1	1	0	0	0	0	0
1119	1	11	6	November	2006	1	1	0	0	0	0	0	0	0	1	0	0	0	0	0	0
1119	1	12	6	January	2007	1	1	0	0	0	0	0	0	0	0	0	0	0	0	0	0
1120	1	2	1	August	2004	1	0	0	0	0	0	1	0	0	0	0	0	0	0	0	0
1120	1	3	2	November	2004	1	0	0	0	0	0	0	1	0	0	0	0	0	0	0	0
1120	1	12	6	January	2007	1	1	0	0	0	0	1	0	0	0	0	0	0	0	0	0
1121	1	2	1	August	2004	1	0	0	1	2	0	1	0	0	0	0	0	0	0	0	0
1121	1	3	2	November	2004	1	0	0	0	0	0	0	0	0	0	0	0	0	0	0	0
1121	1	12	6	January	2007	1	1	0	0	0	0	1	0	0	0	0	0	0	0	0	0
1122	1	10	5	July	2006	1	1	0	1	0	0	1	0	0	0	0	0	0	0	0	0
1122	1	11	6	November	2006	1	1	0	0	0	0	0	0	0	0	0	0	0	0	0	0
1122	1	12	6	January	2007	1	1	0	1	338	0	1	0	0	1	1	0	0	0	0	0
1123	1	10	5	July	2006	1	1	0	0	0	0	1	0	0	0	0	0	0	0	0	0
1123	1	11	6	November	2006	1	1	0	0	0	0	0	0	0	0	0	0	0	0	0	0
1123	1	12	6	January	2007	1	1	0	1	1091	0	1	0	0	1	1	0	0	0	0	0
1124	1	1	1	June	2004	1	0	0	1	814	0	0	0	0	0	0	0	0	0	0	0
1125	1	1	1	June	2004	1	0	0	0	0	0	1	0	0	1	1	0	0	1	0	0
1125	1	2	1	August	2004	1	0	0	0	0	0	1	0	0	1	1	0	0	1	0	0
1126	1	1	1	June	2004	1	0	0	0	0	0	0	0	0	1	1	0	0	0	1	0
1126	1	2	1	August	2004	1	0	0	0	0	0	0	0	0	1	0	0	0	0	0	0
1126	1	3	2	November	2004	1	0	0	1	41	0	0	0	0	1	1	0	0	0	0	0
1126	1	4	2	January	2005	1	0	0	0	0	0	0	0	0	0	0	0	0	0	0	0
1126	1	5	3	April	2005	1	0	0	0	0	0	0	0	0	1	1	0	0	0	0	0
1126	1	6	3	June	2005	1	0	0	0	0	0	0	0	0	1	1	0	1	0	0	0
1126	1	8	4	January	2006	1	1	0	0	0	0	1	0	0	0	0	0	0	0	0	0
1126	1	9	5	April	2006	1	1	0	0	0	0	1	0	0	1	1	0	1	0	0	0
1126	1	10	5	July	2006	1	1	0	0	0	0	1	0	0	1	1	0	0	0	0	0
1127	1	1	1	June	2004	1	0	0	0	0	0	1	0	0	1	0	0	0	0	0	0
1127	1	11	6	November	2006	1	1	0	0	0	0	1	0	0	0	0	0	0	0	0	0
1128	1	2	1	August	2004	1	0	0	0	0	0	0	0	0	1	1	0	0	1	0	0
1129	1	2	1	August	2004	1	0	0	0	0	0	0	0	0	1	1	0	0	1	0	0
1130	1	2	1	August	2004	1	0	0	0	0	0	0	0	0	1	1	0	1	0	0	0
1130	1	3	2	November	2004	1	0	0	0	0	0	0	0	0	0	0	0	0	0	0	0
1130	1	4	2	January	2005	1	0	0	0	0	0	0	0	0	0	0	0	0	0	0	0
1130	1	5	3	April	2005	1	0	0	0	0	0	0	0	0	0	0	0	0	0	0	0
1130	1	7	4	November	2005	1	1	0	0	0	0	1	0	0	0	0	0	0	0	0	0
1131	1	2	1	August	2004	1	0	0	0	0	0	0	0	0	1	0	0	0	0	0	0
1131	1	5	3	April	2005	1	0	0	0	0	0	0	0	0	1	1	0	0	0	0	0
1131	1	6	3	June	2005	1	0	0	1	22	0	0	0	0	0	0	0	0	0	0	0
1131	1	7	4	November	2005	1	1	0	1	161	0	1	0	0	1	1	0	0	0	0	0
1131	1	9	5	April	2006	1	1	0	0	0	0	1	0	0	0	0	0	0	0	0	0
1131	1	10	5	July	2006	1	1	0	0	0	0	1	0	0	1	1	0	0	0	0	0
1131	1	11	6	November	2006	1	1	0	0	0	0	1	0	0	1	1	0	0	0	0	0
1131	1	12	6	January	2007	1	1	0	0	0	0	0	0	0	0	0	0	0	0	0	0
1132	1	3	2	November	2004	1	0	0	0	0	0	0	0	0	1	1	0	1	0	0	0
1132	1	4	2	January	2005	1	0	0	0	0	0	0	0	0	1	0	0	0	0	0	0
1132	1	5	3	April	2005	1	0	0	0	0	0	0	0	0	1	1	0	0	0	0	0
1132	1	6	3	June	2005	1	0	0	1	118	0	0	0	0	1	1	1	0	0	0	0
1132	1	8	4	January	2006	1	1	0	0	0	0	0	0	0	0	0	0	0	0	0	0
1132	1	9	5	April	2006	1	1	0	0	0	0	0	0	0	1	1	0	0	0	0	0
1132	1	10	5	July	2006	1	1	0	0	0	0	0	0	0	0	0	0	0	0	0	0
1132	1	12	6	January	2007	1	1	0	0	0	0	0	0	0	0	0	0	0	0	0	0
1133	1	3	2	November	2004	1	0	0	0	0	0	0	0	0	1	1	0	1	0	0	0
1133	1	4	2	January	2005	1	0	0	0	0	0	0	0	0	1	1	0	1	0	0	0
1133	1	5	3	April	2005	1	0	0	0	0	0	0	0	0	1	1	0	0	0	0	0
1133	1	6	3	June	2005	1	0	0	1	17	0	0	0	0	1	1	0	0	1	0	0
1133	1	8	4	January	2006	1	1	0	0	0	0	0	0	0	1	1	0	1	0	0	0
1133	1	9	5	April	2006	1	1	0	0	0	0	0	0	0	1	0	0	0	0	0	0
1133	1	10	5	July	2006	1	1	0	0	0	0	1	0	0	1	1	0	0	0	0	0
1134	1	3	2	November	2004	1	0	0	1	39	0	0	1	0	1	1	0	0	0	0	0
1134	1	5	3	April	2005	1	0	0	0	0	0	0	0	0	1	1	0	0	0	0	0
1135	1	3	2	November	2004	1	0	0	1	10	0	0	0	0	1	1	0	0	0	0	0
1135	1	4	2	January	2005	1	0	0	1	3	0	0	0	0	1	1	0	0	0	0	0
1135	1	5	3	April	2005	1	0	0	0	0	0	0	0	0	0	0	0	0	0	0	0
1135	1	6	3	June	2005	1	0	0	0	0	0	0	0	0	1	1	0	0	0	0	0
1135	1	8	4	January	2006	1	1	0	0	0	0	0	0	0	0	0	0	0	0	0	0
1135	1	9	5	April	2006	1	1	0	0	0	0	1	1	0	0	0	0	0	0	0	0
1135	1	10	5	July	2006	1	1	0	0	0	0	0	0	0	0	0	0	0	0	0	0
1135	1	12	6	January	2007	1	1	0	0	0	0	1	0	0	0	0	0	0	0	0	0
1136	1	3	2	November	2004	1	0	0	0	0	0	0	0	0	1	1	0	0	0	0	0
1136	1	4	2	January	2005	1	0	0	0	0	0	0	0	0	1	1	0	0	0	0	0
1136	1	5	3	April	2005	1	0	0	0	0	0	0	0	0	0	0	0	0	0	0	0
1136	1	6	3	June	2005	1	0	0	0	0	0	0	0	0	1	1	0	0	0	0	0
1136	1	7	4	November	2005	1	1	0	0	0	0	0	0	0	0	0	0	0	0	0	0
1136	1	8	4	January	2006	1	1	0	0	0	0	0	0	0	1	1	0	0	0	0	0
1136	1	11	6	November	2006	1	1	0	0	0	0	0	0	0	1	1	0	0	0	0	0
1137	1	3	2	November	2004	1	0	0	1	124	0	0	0	0	1	1	0	0	0	0	0
1137	1	4	2	January	2005	1	0	0	0	0	0	0	0	0	0	0	0	0	0	0	0
1137	1	5	3	April	2005	1	0	1	0	0	0	0	0	0	1	1	0	0	0	0	0
1137	1	7	4	November	2005	1	1	0	0	0	0	0	0	0	0	0	0	0	0	0	0
1137	1	10	5	July	2006	1	1	0	0	0	0	1	0	0	1	1	0	0	0	0	0
1137	1	11	6	November	2006	1	1	0	0	0	0	0	0	0	0	0	0	0	0	0	0
1138	1	3	2	November	2004	1	0	0	0	0	0	0	0	0	1	1	0	0	0	0	0
1138	1	4	2	January	2005	1	0	0	1	7	0	0	0	1	1	1	0	0	0	0	0
1138	1	6	3	June	2005	1	0	0	0	0	0	1	0	0	0	0	0	0	0	0	0
1138	1	8	4	January	2006	1	1	0	0	0	0	0	0	0	0	0	0	0	0	0	0
1138	1	9	5	April	2006	1	1	0	0	0	0	0	0	0	1	1	0	0	0	0	0
1138	1	10	5	July	2006	1	1	0	0	0	0	0	0	0	1	1	0	0	0	0	0
1138	1	11	6	November	2006	1	1	0	0	0	0	0	0	0	0	0	0	0	0	0	0
1138	1	12	6	January	2007	1	1	0	0	0	0	0	0	0	1	1	0	0	0	0	0
1139	1	3	2	November	2004	1	0	0	1	3	0	0	0	1	0	0	0	0	0	0	0
1140	1	3	2	November	2004	1	0	0	0	0	0	0	1	0	1	1	0	0	0	0	0
1140	1	8	4	January	2006	1	1	0	0	0	0	1	1	1	1	0	0	0	0	0	0
1140	1	11	6	November	2006	1	1	0	0	0	0	1	0	0	1	1	0	0	0	0	0
1141	1	3	2	November	2004	1	0	1	1	0	0	0	0	0	1	1	0	0	0	0	0
1141	1	4	2	January	2005	1	0	0	1	875	0	0	1	1	1	1	0	0	0	0	0
1141	1	5	3	April	2005	1	0	0	1	34	0	0	0	1	1	1	0	0	0	0	0
1141	1	6	3	June	2005	1	0	0	1	920	0	1	0	1	1	0	0	0	0	0	0
1141	1	7	4	November	2005	1	1	0	1	826	0	1	0	0	1	1	0	0	0	0	0
1141	1	9	5	April	2006	1	1	0	1	76	0	0	0	0	1	1	0	0	0	0	0
1141	1	10	5	July	2006	1	1	0	1	20	0	1	0	0	1	1	0	0	0	0	0
1141	1	11	6	November	2006	1	1	0	0	0	0	1	0	0	0	0	0	0	0	0	0
1141	1	12	6	January	2007	1	1	0	1	57	0	1	0	0	0	0	0	0	0	0	0
1142	1	3	2	November	2004	1	0	1	1	284	0	0	1	1	1	1	0	0	0	0	0
1143	1	3	2	November	2004	1	0	0	1	29	0	0	0	1	1	1	0	1	0	0	0
1143	1	4	2	January	2005	1	0	0	1	123	0	0	0	1	1	1	0	0	1	0	0
1143	1	6	3	June	2005	1	0	0	1	23	0	1	0	0	0	0	0	0	0	0	0
1143	1	7	4	November	2005	1	1	0	0	0	0	1	0	1	1	1	0	1	0	0	0
1143	1	11	6	November	2006	1	1	0	0	0	0	1	0	0	1	1	0	1	0	0	0
1143	1	12	6	January	2007	1	1	0	0	0	0	1	0	0	0	0	0	0	0	0	0
1144	1	3	2	November	2004	1	0	1	1	81	0	0	1	0	0	0	0	0	0	0	0
1144	1	4	2	January	2005	1	0	0	0	0	0	0	1	0	0	0	0	0	0	0	0
1144	1	6	3	June	2005	1	0	0	0	0	0	0	0	0	0	0	0	0	0	0	0
1144	1	8	4	January	2006	1	1	0	0	0	0	0	0	0	0	0	0	0	0	0	0
1144	1	9	5	April	2006	1	1	0	0	0	0	1	0	0	0	0	0	0	0	0	0
1144	1	10	5	July	2006	1	1	0	0	0	0	0	0	0	1	1	0	0	0	0	0
1144	1	11	6	November	2006	1	1	0	0	0	0	1	0	0	0	0	0	0	0	0	0
1144	1	12	6	January	2007	1	1	0	0	0	0	1	0	0	0	0	0	0	0	0	0
1145	1	4	2	January	2005	1	0	0	1	1	0	0	0	1	1	1	0	0	1	0	0
1145	1	5	3	April	2005	1	0	0	0	0	0	0	0	1	1	0	0	0	0	0	0
1145	1	6	3	June	2005	1	0	0	1	6	0	0	1	0	0	0	0	0	0	0	0
1145	1	8	4	January	2006	1	1	0	0	0	0	1	0	0	0	0	0	0	0	0	0
1145	1	9	5	April	2006	1	1	0	0	0	0	1	0	0	1	1	0	0	0	0	0
1145	1	11	6	November	2006	1	1	0	0	0	0	0	0	0	1	1	0	0	1	0	0
1145	1	12	6	January	2007	1	1	0	0	0	0	0	0	0	0	0	0	0	0	0	0
1146	1	5	3	April	2005	1	0	0	0	0	0	0	0	0	1	0	0	0	0	0	0
1146	1	6	3	June	2005	1	0	0	0	0	0	0	0	0	0	0	0	0	0	0	0
1146	1	7	4	November	2005	1	1	0	0	0	0	1	0	0	1	0	0	0	0	0	0
1146	1	11	6	November	2006	1	1	0	0	0	0	1	0	0	0	0	0	0	0	0	0
1147	1	12	6	January	2007	1	1	0	0	0	0	0	0	0	0	0	0	0	0	0	0
1148	1	5	3	April	2005	1	0	0	1	13	0	0	0	1	0	0	0	0	0	0	0
1148	1	6	3	June	2005	1	0	0	0	0	0	0	0	0	1	1	0	0	0	0	0
1148	1	7	4	November	2005	1	1	0	0	0	0	0	0	1	1	1	0	1	0	0	0
1148	1	11	6	November	2006	1	1	0	0	0	0	1	0	0	0	0	0	0	0	0	0
1148	1	12	6	January	2007	1	1	0	0	0	0	1	0	0	0	0	0	0	0	0	0
1149	1	5	3	April	2005	1	0	0	1	3	0	0	0	1	1	1	0	0	0	0	0
1149	1	6	3	June	2005	1	0	0	0	0	0	0	0	0	0	0	0	0	0	0	0
1149	1	7	4	November	2005	1	1	0	0	0	0	0	1	0	0	0	0	0	0	0	0
1149	1	8	4	January	2006	1	1	0	0	0	0	1	0	0	0	0	0	0	0	0	0
1149	1	9	5	April	2006	1	1	0	0	0	0	0	0	0	1	1	0	0	0	0	0
1149	1	10	5	July	2006	1	1	0	0	0	0	0	0	0	1	1	0	0	0	0	0
1149	1	11	6	November	2006	1	1	0	0	0	0	1	0	0	0	0	0	0	0	0	0
1149	1	12	6	January	2007	1	1	0	0	0	0	0	0	0	0	0	0	0	0	0	0
1150	1	5	3	April	2005	1	0	0	1	19	0	0	0	1	0	0	0	0	0	0	0
1150	1	6	3	June	2005	1	0	0	0	0	0	0	0	0	0	0	0	0	0	0	0
1150	1	7	4	November	2005	1	1	0	1	8	0	0	0	1	0	0	0	0	0	0	0
1150	1	8	4	January	2006	1	1	0	1	4	0	1	0	1	0	0	0	0	0	0	0
1150	1	9	5	April	2006	1	1	0	0	0	0	0	0	0	1	1	0	0	0	0	0
1150	1	11	6	November	2006	1	1	0	0	0	0	1	0	0	0	0	0	0	0	0	0
1151	1	5	3	April	2005	1	0	0	1	2	0	0	0	0	1	0	0	0	0	0	0
1151	1	8	4	January	2006	1	1	0	1	53	0	0	0	0	0	0	0	0	0	0	0
1151	1	12	6	January	2007	1	1	0	1	25	0	0	0	0	1	1	0	0	0	0	0
1152	1	6	3	June	2005	1	0	0	0	0	0	0	1	1	0	0	0	0	0	0	0
1153	1	6	3	June	2005	1	0	0	0	0	0	0	0	0	0	0	0	0	0	0	0
1153	1	7	4	November	2005	1	1	0	0	0	0	0	0	0	0	0	0	0	0	0	0
1153	1	9	5	April	2006	1	1	0	1	38	0	0	0	0	0	0	0	0	0	0	0
1153	1	10	5	July	2006	1	1	0	0	0	0	1	0	0	0	1	0	0	0	0	0
1153	1	11	6	November	2006	1	1	0	0	0	0	1	0	0	0	0	0	0	0	0	0
1153	1	12	6	January	2007	1	1	0	0	0	0	1	0	0	0	0	0	0	0	0	0
1154	1	7	4	November	2005	1	1	0	1	22	0	0	0	0	0	0	0	0	0	0	0
1155	1	7	4	November	2005	1	1	0	1	1439	0	1	0	0	0	0	0	0	0	0	0
1155	1	8	4	January	2006	1	1	0	0	0	0	1	0	0	0	0	0	0	0	0	0
1155	1	9	5	April	2006	1	1	0	0	0	0	1	0	0	0	0	0	0	0	0	0
1155	1	11	6	November	2006	1	1	0	0	0	0	1	0	0	0	0	0	0	0	0	0
1155	1	12	6	January	2007	1	1	0	0	0	0	1	0	0	1	1	0	0	0	0	0
1156	1	7	4	November	2005	1	1	0	0	0	0	1	1	1	1	1	0	0	0	0	0
1156	1	8	4	January	2006	1	1	0	0	0	0	1	0	0	1	1	0	0	0	0	0
1156	1	9	5	April	2006	1	1	0	0	0	0	1	0	0	1	1	0	0	0	0	0
1156	1	11	6	November	2006	1	1	0	0	0	0	1	0	0	1	1	0	0	0	0	0
1156	1	12	6	January	2007	1	1	0	0	0	0	1	0	0	1	1	0	0	0	0	0
1157	1	7	4	November	2005	1	1	0	1	298	0	1	1	1	1	1	0	0	0	0	0
1157	1	11	6	November	2006	1	1	0	0	0	0	1	0	0	0	0	0	0	0	0	0
1157	1	12	6	January	2007	1	1	0	0	0	0	1	0	0	1	1	0	1	0	0	0
1158	1	7	4	November	2005	1	1	0	1	12	0	1	1	1	1	1	0	0	0	0	0
1158	1	8	4	January	2006	1	1	0	0	0	0	1	0	0	1	1	0	0	0	0	0
1158	1	9	5	April	2006	1	1	0	0	0	0	0	0	0	1	1	0	0	0	0	0
1158	1	11	6	November	2006	1	1	0	0	0	0	1	0	0	1	1	0	0	0	0	0
1158	1	12	6	January	2007	1	1	0	0	0	0	1	0	0	1	1	0	0	0	0	0
1159	1	7	4	November	2005	1	1	0	0	0	0	0	0	1	0	0	0	0	0	0	0
1159	1	12	6	January	2007	1	1	0	1	1988	0	1	0	0	1	1	0	0	0	0	0
1160	1	7	4	November	2005	1	1	1	1	213	0	1	0	0	1	1	0	1	0	0	0
1160	1	10	5	July	2006	1	1	0	0	0	0	0	0	0	0	0	0	0	0	0	0
1160	1	11	6	November	2006	1	1	0	0	0	0	1	0	0	1	0	0	0	0	0	0
1161	1	7	4	November	2005	1	1	0	0	0	0	0	0	1	1	1	0	0	0	0	0
1161	1	8	4	January	2006	1	1	0	0	0	0	1	0	0	0	0	0	0	0	0	0
1161	1	9	5	April	2006	1	1	0	0	0	0	0	0	0	0	0	0	0	0	0	0
1162	1	7	4	November	2005	1	1	0	0	0	0	0	0	0	1	1	0	0	0	0	0
1163	1	7	4	November	2005	1	1	0	0	0	0	0	0	0	1	1	0	0	0	0	0
1163	1	8	4	January	2006	1	1	0	0	0	0	0	0	0	1	1	0	0	1	0	0
1163	1	9	5	April	2006	1	1	0	0	0	0	0	0	0	1	1	0	0	0	1	0
1163	1	11	6	November	2006	1	1	0	0	0	0	1	0	0	1	1	0	0	0	0	0
1164	1	7	4	November	2005	1	1	0	0	0	0	0	0	0	0	0	0	0	0	0	0
1164	1	11	6	November	2006	1	1	0	0	0	0	0	0	0	0	0	0	0	0	0	0
1164	1	12	6	January	2007	1	1	0	0	0	0	1	0	0	0	0	0	0	0	0	0
1167	1	10	5	July	2006	1	1	0	0	0	0	1	0	0	1	0	0	0	0	0	0
2001	2	1	1	June	2004	0	0	0	1	0	0	0	0	0	1	1	0	0	0	0	0
2001	2	2	1	August	2004	0	0	0	0	0	0	0	0	0	1	1	0	0	0	0	0
2001	2	3	2	November	2004	0	0	0	0	0	0	0	0	0	1	1	0	0	0	0	0
2001	2	4	2	January	2005	0	0	0	0	0	0	0	0	0	0	0	0	0	0	0	0
2001	2	5	3	April	2005	0	0	0	1	60	0	0	0	0	0	0	0	0	0	0	0
2001	2	6	3	June	2005	0	0	0	1	2	0	0	0	0	0	0	0	0	0	0	0
2001	2	7	4	November	2005	0	1	0	0	0	0	0	0	0	1	1	0	0	0	0	0
2001	2	8	4	January	2006	0	1	0	1	6	0	0	0	0	0	0	0	0	0	0	0
2001	2	9	5	April	2006	0	1	0	0	0	0	0	0	0	0	0	0	0	0	0	0
2001	2	10	5	July	2006	0	1	0	0	0	0	0	0	0	0	0	0	0	0	0	0
2001	2	12	6	January	2007	0	1	0	1	27	0	0	0	0	0	0	0	0	0	0	0
2002	2	1	1	June	2004	0	0	0	1	39	0	0	0	0	1	1	0	0	0	0	0
2002	2	3	2	November	2004	0	0	0	1	15	0	0	0	0	0	0	0	0	0	0	0
2002	2	4	2	January	2005	0	0	0	0	0	0	0	0	0	0	0	0	0	0	0	0
2002	2	5	3	April	2005	0	0	0	0	0	0	0	0	0	0	0	0	0	0	0	0
2002	2	6	3	June	2005	0	0	0	0	0	0	0	0	0	0	0	0	0	0	0	0
2002	2	7	4	November	2005	0	1	0	0	0	0	0	0	1	1	1	0	0	0	0	0
2002	2	8	4	January	2006	0	1	0	0	0	0	0	0	0	0	0	0	0	0	0	0
2002	2	9	5	April	2006	0	1	0	0	0	0	0	0	0	0	0	0	0	0	0	0
2002	2	10	5	July	2006	0	1	0	0	0	0	0	0	0	0	0	0	0	0	0	0
2002	2	11	6	November	2006	0	1	0	0	0	0	0	0	0	0	0	0	0	0	0	0
2002	2	12	6	January	2007	0	1	0	0	0	0	0	0	0	0	0	0	0	0	0	0
2003	2	1	1	June	2004	0	0	0	1	6	0	0	0	0	1	1	0	0	0	0	0
2003	2	2	1	August	2004	0	0	0	1	79	0	1	0	0	1	1	0	0	0	0	0
2003	2	3	2	November	2004	0	0	0	1	4	0	0	0	0	1	1	0	0	0	0	0
2003	2	4	2	January	2005	0	0	0	0	0	0	0	0	0	0	0	0	0	0	0	0
2003	2	5	3	April	2005	0	0	0	0	0	0	1	0	0	0	0	0	0	0	0	0
2003	2	6	3	June	2005	0	0	0	0	0	0	0	0	0	0	0	0	0	0	0	0
2003	2	7	4	November	2005	0	1	0	1	12	0	0	0	0	0	0	0	0	0	0	0
2003	2	8	4	January	2006	0	1	0	0	0	0	0	0	0	0	0	0	0	0	0	0
2003	2	9	5	April	2006	0	1	0	0	0	0	0	0	0	1	1	0	0	0	0	0
2003	2	10	5	July	2006	0	1	0	1	6	0	0	0	0	1	1	0	0	0	0	0
2003	2	11	6	November	2006	0	1	0	0	0	0	0	0	0	1	1	0	0	0	0	0
2003	2	12	6	January	2007	0	1	0	0	0	0	0	0	0	0	0	0	0	0	0	0
2004	2	1	1	June	2004	0	0	0	0	0	0	0	0	0	0	0	0	0	0	0	0
2004	2	2	1	August	2004	0	0	0	0	0	0	0	0	0	1	1	0	0	0	0	0
2004	2	3	2	November	2004	0	0	0	0	0	0	0	0	0	1	0	0	0	0	0	0
2004	2	4	2	January	2005	0	0	0	0	0	0	0	1	0	0	0	0	0	0	0	0
2004	2	6	3	June	2005	0	0	0	0	0	0	0	0	0	0	0	0	0	0	0	0
2004	2	7	4	November	2005	0	1	0	0	0	0	0	0	0	0	0	0	0	0	0	0
2004	2	8	4	January	2006	0	1	0	0	0	0	0	0	0	0	0	0	0	0	0	0
2004	2	9	5	April	2006	0	1	1	1	726	0	0	0	0	1	0	0	0	0	0	0
2004	2	10	5	July	2006	0	1	0	0	0	0	0	0	0	0	0	0	0	0	0	0
2004	2	11	6	November	2006	0	1	0	0	0	0	0	0	0	0	0	0	0	0	0	0
2004	2	12	6	January	2007	0	1	0	0	0	0	0	0	0	0	0	0	0	0	0	0
2005	2	1	1	June	2004	0	0	1	1	2	0	0	0	0	1	0	0	0	0	0	0
2005	2	4	2	January	2005	0	0	0	0	0	0	0	0	0	0	0	0	0	0	0	0
2005	2	6	3	June	2005	0	0	0	1	1	0	0	0	0	0	0	0	0	0	0	0
2005	2	7	4	November	2005	0	1	0	0	0	0	0	0	0	0	0	0	0	0	0	0
2005	2	8	4	January	2006	0	1	0	0	0	0	0	0	0	0	0	0	0	0	0	0
2005	2	10	5	July	2006	0	1	0	1	17	0	1	0	0	0	0	0	0	0	0	0
2005	2	11	6	November	2006	0	1	0	0	0	0	1	0	0	0	0	0	0	0	0	0
2005	2	12	6	January	2007	0	1	0	0	0	0	0	0	0	0	0	0	0	0	0	0
2006	2	1	1	June	2004	0	0	0	1	59	0	0	0	0	1	1	0	0	0	0	0
2006	2	4	2	January	2005	0	0	0	0	0	0	0	0	0	1	1	0	0	0	0	0
2006	2	5	3	April	2005	0	0	0	0	0	0	0	0	0	1	1	0	0	0	0	0
2006	2	6	3	June	2005	0	0	0	0	0	0	0	0	0	0	0	0	0	0	0	0
2006	2	7	4	November	2005	0	1	0	0	0	0	0	0	0	0	0	0	0	0	0	0
2006	2	8	4	January	2006	0	1	0	1	2	0	0	0	0	0	0	0	0	0	0	0
2006	2	9	5	April	2006	0	1	0	0	0	0	0	0	0	0	0	0	0	0	0	0
2006	2	10	5	July	2006	0	1	0	0	0	0	0	0	0	0	0	0	0	0	0	0
2006	2	11	6	November	2006	0	1	0	0	0	0	1	0	0	0	0	0	0	0	0	0
2006	2	12	6	January	2007	0	1	0	0	0	0	1	0	0	1	1	0	0	0	0	0
2007	2	1	1	June	2004	0	0	1	0	0	0	1	0	0	1	1	0	0	0	0	0
2007	2	4	2	January	2005	0	0	0	0	0	0	1	0	0	0	0	0	0	0	0	0
2007	2	6	3	June	2005	0	0	0	0	0	0	0	0	0	0	0	0	0	0	0	0
2007	2	7	4	November	2005	0	1	0	0	0	0	1	0	0	0	0	0	0	0	0	0
2007	2	8	4	January	2006	0	1	0	1	3	0	1	0	0	0	0	0	0	0	0	0
2007	2	11	6	November	2006	0	1	0	0	0	0	1	0	0	0	0	0	0	0	0	0
2007	2	12	6	January	2007	0	1	0	0	0	0	0	0	0	0	0	0	0	0	0	0
2008	2	1	1	June	2004	0	0	0	1	14	0	0	0	0	0	0	0	0	0	0	0
2008	2	2	1	August	2004	0	0	0	1	175	0	0	0	0	1	0	0	0	0	0	0
2008	2	4	2	January	2005	0	0	0	0	0	0	0	0	0	0	0	0	0	0	0	0
2008	2	6	3	June	2005	0	0	0	0	0	0	0	0	0	1	0	0	0	0	0	0
2008	2	7	4	November	2005	0	1	0	1	3	0	1	0	0	0	0	0	0	0	0	0
2008	2	8	4	January	2006	0	1	0	0	0	0	0	0	0	0	0	0	0	0	0	0
2008	2	10	5	July	2006	0	1	0	0	0	0	0	0	0	0	0	0	0	0	0	0
2008	2	12	6	January	2007	0	1	0	1	4	0	0	0	0	0	0	0	0	0	0	0
2009	2	1	1	June	2004	0	0	0	1	21	0	0	0	0	1	1	0	0	0	0	0
2009	2	3	2	November	2004	0	0	0	0	0	0	0	0	0	0	0	0	0	0	0	0
2009	2	4	2	January	2005	0	0	0	0	0	0	0	0	0	0	0	0	0	0	0	0
2009	2	6	3	June	2005	0	0	0	1	50	0	1	0	1	1	1	0	0	0	0	0
2009	2	7	4	November	2005	0	1	0	0	0	0	1	0	1	1	1	0	0	0	0	0
2009	2	8	4	January	2006	0	1	0	0	0	0	0	0	0	0	0	0	0	0	0	0
2009	2	9	5	April	2006	0	1	0	0	0	0	1	0	0	1	1	0	0	0	0	0
2009	2	10	5	July	2006	0	1	0	0	0	0	0	0	0	1	1	0	0	0	0	0
2009	2	11	6	November	2006	0	1	0	0	0	0	0	0	0	0	0	0	0	0	0	0
2009	2	12	6	January	2007	0	1	0	0	0	0	0	0	0	1	1	0	0	0	0	0
2010	2	1	1	June	2004	0	0	0	0	0	0	0	0	0	1	1	0	0	0	0	0
2010	2	4	2	January	2005	0	0	0	1	4	0	0	1	0	1	1	0	0	0	0	0
2010	2	6	3	June	2005	0	0	0	0	0	0	0	1	0	1	1	0	0	0	0	0
2010	2	7	4	November	2005	0	1	0	0	0	0	0	0	0	1	1	0	0	0	0	0
2010	2	8	4	January	2006	0	1	0	0	0	0	0	0	0	0	0	0	0	0	0	0
2010	2	10	5	July	2006	0	1	0	0	0	0	0	0	0	0	0	0	0	0	0	0
2010	2	11	6	November	2006	0	1	0	0	0	0	0	0	0	0	0	0	0	0	0	0
2010	2	12	6	January	2007	0	1	0	0	0	0	0	0	0	0	0	0	0	0	0	0
2011	2	1	1	June	2004	0	0	0	1	51	0	0	0	0	0	0	0	0	0	0	0
2011	2	2	1	August	2004	0	0	0	1	12	0	0	0	0	1	1	0	0	0	0	0
2011	2	3	2	November	2004	0	0	0	1	8	0	0	0	0	0	0	0	0	0	0	0
2011	2	4	2	January	2005	0	0	0	0	0	0	0	0	0	0	0	0	0	0	0	0
2011	2	5	3	April	2005	0	0	0	1	9	0	0	0	0	1	0	0	0	0	0	0
2011	2	6	3	June	2005	0	0	0	0	0	0	0	0	0	0	0	0	0	0	0	0
2011	2	7	4	November	2005	0	1	0	0	0	0	0	0	0	1	0	0	0	0	0	0
2011	2	8	4	January	2006	0	1	0	0	0	0	0	0	0	0	0	0	0	0	0	0
2011	2	10	5	July	2006	0	1	0	0	0	0	1	0	0	0	0	0	0	0	0	0
2011	2	11	6	November	2006	0	1	0	0	0	0	0	0	0	0	0	0	0	0	0	0
2011	2	12	6	January	2007	0	1	0	0	0	0	0	0	0	0	0	0	0	0	0	0
2012	2	1	1	June	2004	0	0	0	1	35	0	0	0	0	1	1	0	0	0	0	0
2012	2	4	2	January	2005	0	0	0	0	0	0	0	1	1	1	1	0	0	1	0	0
2012	2	7	4	November	2005	0	1	0	0	0	0	0	0	0	1	1	0	0	0	0	0
2012	2	8	4	January	2006	0	1	0	0	0	0	0	0	0	0	0	0	0	0	0	0
2012	2	9	5	April	2006	0	1	0	0	0	0	0	0	0	1	1	0	0	0	0	0
2012	2	10	5	July	2006	0	1	0	0	0	0	0	0	0	1	1	0	0	0	0	0
2012	2	11	6	November	2006	0	1	0	0	0	0	0	0	0	0	0	0	0	0	0	0
2012	2	12	6	January	2007	0	1	0	0	0	0	0	0	0	0	0	0	0	0	0	0
2013	2	2	1	August	2004	0	0	0	0	0	0	0	0	0	1	1	0	0	1	0	0
2013	2	3	2	November	2004	0	0	0	1	41	0	0	0	0	0	0	0	0	0	0	0
2013	2	4	2	January	2005	0	0	0	0	0	0	0	0	0	0	0	0	0	0	0	0
2013	2	6	3	June	2005	0	0	0	0	0	0	1	0	0	0	0	0	0	0	0	0
2013	2	7	4	November	2005	0	1	0	0	0	0	0	0	0	1	1	0	0	0	0	0
2013	2	8	4	January	2006	0	1	0	0	0	0	0	0	0	0	0	0	0	0	0	0
2013	2	9	5	April	2006	0	1	0	0	0	0	0	0	0	1	1	0	1	0	0	0
2013	2	10	5	July	2006	0	1	0	0	0	0	0	0	0	1	0	0	0	0	0	0
2013	2	11	6	November	2006	0	1	0	0	0	0	0	0	0	0	0	0	0	0	0	0
2013	2	12	6	January	2007	0	1	0	0	0	0	0	0	0	0	0	0	0	0	0	0
2014	2	1	1	June	2004	0	0	1	0	0	0	0	0	0	1	1	0	0	0	0	0
2014	2	3	2	November	2004	0	0	0	1	11	0	0	0	0	1	1	0	0	0	0	0
2014	2	4	2	January	2005	0	0	0	0	0	0	0	0	0	1	1	0	0	0	0	0
2014	2	6	3	June	2005	0	0	0	1	488	0	0	0	0	0	0	0	0	0	0	0
2014	2	7	4	November	2005	0	1	0	0	0	0	0	0	0	0	0	0	0	0	0	0
2014	2	8	4	January	2006	0	1	0	0	0	0	0	0	0	0	0	0	0	0	0	0
2014	2	9	5	April	2006	0	1	0	0	0	0	0	0	0	1	1	0	0	0	0	0
2014	2	10	5	July	2006	0	1	0	0	0	0	0	0	0	0	0	0	0	0	0	0
2014	2	11	6	November	2006	0	1	0	0	0	0	1	0	0	1	1	0	0	0	0	0
2014	2	12	6	January	2007	0	1	0	0	0	0	0	0	0	0	0	0	0	0	0	0
2015	2	1	1	June	2004	0	0	0	1	27	0	0	0	1	0	0	0	0	0	0	0
2015	2	4	2	January	2005	0	0	0	1	1	0	1	0	1	1	1	0	0	1	0	0
2015	2	6	3	June	2005	0	0	0	0	0	0	1	0	0	1	1	0	0	0	0	0
2015	2	7	4	November	2005	0	1	0	0	0	0	0	0	0	1	1	0	0	0	0	0
2015	2	10	5	July	2006	0	1	0	0	0	0	0	0	0	1	1	0	0	0	0	0
2016	2	1	1	June	2004	0	0	0	1	2	0	0	0	0	0	0	0	0	0	0	0
2016	2	2	1	August	2004	0	0	0	1	81	0	0	0	0	0	0	0	0	0	0	0
2016	2	4	2	January	2005	0	0	0	1	8	0	0	0	0	0	0	0	0	0	0	0
2016	2	5	3	April	2005	0	0	0	0	0	0	0	0	1	1	0	0	0	0	0	0
2016	2	6	3	June	2005	0	0	0	0	0	0	0	0	1	0	0	0	0	0	0	0
2016	2	7	4	November	2005	0	1	0	0	0	0	0	0	0	1	1	0	0	0	0	0
2016	2	8	4	January	2006	0	1	0	0	0	0	0	0	0	0	0	0	0	0	0	0
2016	2	9	5	April	2006	0	1	0	1	188	0	0	0	0	0	1	0	0	0	0	0
2016	2	10	5	July	2006	0	1	0	1	1	0	0	0	0	0	0	0	0	0	0	0
2017	2	1	1	June	2004	0	0	0	0	0	0	0	0	1	1	1	0	0	0	0	0
2017	2	2	1	August	2004	0	0	0	0	0	0	0	0	0	0	0	0	0	0	0	0
2017	2	4	2	January	2005	0	0	0	0	0	0	0	0	0	0	0	0	0	0	0	0
2017	2	5	3	April	2005	0	0	0	1	5	0	0	0	0	1	1	0	0	0	0	0
2017	2	6	3	June	2005	0	0	0	0	0	0	0	0	0	1	1	0	0	0	0	0
2017	2	7	4	November	2005	0	1	0	0	0	0	0	0	0	1	1	0	0	0	0	0
2017	2	8	4	January	2006	0	1	0	1	1	0	0	0	0	0	0	0	0	0	0	0
2017	2	10	5	July	2006	0	1	0	0	0	0	0	0	0	1	0	0	0	0	0	0
2017	2	11	6	November	2006	0	1	0	0	0	0	0	0	0	1	1	0	0	0	0	0
2017	2	12	6	January	2007	0	1	0	0	0	0	0	0	0	1	1	0	0	0	0	0
2018	2	1	1	June	2004	0	0	0	1	14	0	0	0	0	0	0	0	0	0	0	0
2018	2	2	1	August	2004	0	0	1	1	3	0	0	0	0	1	0	0	0	0	0	0
2019	2	1	1	June	2004	0	0	0	0	0	0	0	0	1	1	1	0	0	0	0	0
2019	2	3	2	November	2004	0	0	0	0	0	0	0	0	0	0	0	0	0	0	0	0
2019	2	4	2	January	2005	0	0	0	1	53	0	0	0	0	0	0	0	0	0	0	0
2019	2	5	3	April	2005	0	0	0	1	3	0	0	0	0	0	0	0	0	0	0	0
2019	2	6	3	June	2005	0	0	0	0	0	0	0	0	0	0	0	0	0	0	0	0
2019	2	7	4	November	2005	0	1	0	0	0	0	0	0	0	0	0	0	0	0	0	0
2019	2	8	4	January	2006	0	1	0	0	0	0	0	0	0	0	0	0	0	0	0	0
2019	2	10	5	July	2006	0	1	0	0	0	0	0	0	0	1	1	0	0	0	0	0
2019	2	11	6	November	2006	0	1	0	0	0	0	0	0	0	0	0	0	0	0	0	0
2019	2	12	6	January	2007	0	1	0	0	0	0	0	0	0	0	0	0	0	0	0	0
2020	2	1	1	June	2004	0	0	0	1	29	0	0	0	0	1	1	0	0	0	0	0
2020	2	2	1	August	2004	0	0	0	1	29	0	0	0	0	1	1	0	0	0	0	0
2020	2	3	2	November	2004	0	0	0	1	18	0	0	0	0	0	0	0	0	0	0	0
2020	2	4	2	January	2005	0	0	0	0	0	0	0	0	0	1	1	0	0	0	0	0
2020	2	6	3	June	2005	0	0	0	0	0	0	0	0	0	1	1	0	0	0	0	0
2020	2	7	4	November	2005	0	1	0	0	0	0	0	0	0	1	1	0	0	0	0	0
2020	2	8	4	January	2006	0	1	0	0	0	0	0	0	0	0	0	0	0	0	0	0
2020	2	9	5	April	2006	0	1	0	1	5	0	0	0	0	0	0	0	0	0	0	0
2020	2	10	5	July	2006	0	1	0	0	0	0	0	0	0	1	0	0	0	0	0	0
2020	2	11	6	November	2006	0	1	0	0	0	0	0	0	0	0	0	0	0	0	0	0
2021	2	1	1	June	2004	0	0	0	1	6	0	0	0	0	1	1	0	1	0	0	0
2021	2	2	1	August	2004	0	0	0	0	0	0	0	0	0	1	0	0	0	0	0	0
2021	2	4	2	January	2005	0	0	0	1	1	0	0	0	0	1	0	0	0	0	0	0
2022	2	1	1	June	2004	0	0	0	0	0	0	0	0	0	1	0	0	1	0	0	0
2022	2	3	2	November	2004	0	0	0	1	0	0	0	0	0	1	1	0	0	0	0	0
2022	2	4	2	January	2005	0	0	0	0	0	0	0	0	0	0	0	0	0	0	0	0
2022	2	6	3	June	2005	0	0	0	0	0	0	0	0	0	1	1	0	0	0	0	0
2022	2	7	4	November	2005	0	1	0	1	11	0	0	0	0	0	0	0	0	0	0	0
2022	2	8	4	January	2006	0	1	0	0	0	0	0	0	0	0	0	0	0	0	0	0
2022	2	9	5	April	2006	0	1	0	0	0	0	0	0	0	1	1	0	0	1	0	0
2022	2	10	5	July	2006	0	1	0	0	0	0	0	0	0	1	0	0	0	0	0	0
2022	2	11	6	November	2006	0	1	0	0	0	0	0	0	0	0	0	0	0	0	0	0
2022	2	12	6	January	2007	0	1	0	0	0	0	0	0	0	0	0	0	0	0	0	0
2023	2	1	1	June	2004	0	0	0	0	0	0	0	0	0	1	1	0	0	0	0	0
2023	2	2	1	August	2004	0	0	0	0	0	0	0	0	0	1	1	0	0	1	0	0
2023	2	3	2	November	2004	0	0	0	0	0	0	0	0	1	1	1	0	0	0	0	0
2023	2	4	2	January	2005	0	0	0	0	0	0	0	1	1	1	1	0	0	0	0	0
2023	2	6	3	June	2005	0	0	0	0	0	0	0	0	0	1	1	0	0	0	0	0
2023	2	7	4	November	2005	0	1	0	0	0	0	0	0	0	0	0	0	0	0	0	0
2023	2	8	4	January	2006	0	1	0	0	0	0	0	0	0	0	0	0	0	0	0	0
2023	2	9	5	April	2006	0	1	0	0	0	0	0	0	0	1	1	0	0	1	0	0
2023	2	10	5	July	2006	0	1	0	0	0	0	0	0	0	1	1	0	0	0	0	0
2023	2	11	6	November	2006	0	1	0	0	0	0	0	0	0	0	0	0	0	0	0	0
2023	2	12	6	January	2007	0	1	0	0	0	0	0	0	0	0	0	0	0	0	0	0
2024	2	1	1	June	2004	0	0	0	0	0	0	0	0	0	1	1	0	0	0	0	0
2024	2	2	1	August	2004	0	0	0	1	12	0	0	0	0	1	1	0	0	0	0	0
2025	2	1	1	June	2004	0	0	0	1	110	0	0	0	0	1	1	0	0	0	0	0
2025	2	2	1	August	2004	0	0	0	1	133	0	0	0	0	0	0	0	0	0	0	0
2025	2	3	2	November	2004	0	0	0	1	54	0	0	0	0	0	0	0	0	0	0	0
2025	2	4	2	January	2005	0	0	0	0	0	0	0	0	0	0	0	0	0	0	0	0
2025	2	5	3	April	2005	0	0	0	0	0	0	1	0	0	0	0	0	0	0	0	0
2025	2	6	3	June	2005	0	0	0	0	0	0	0	0	0	0	0	0	0	0	0	0
2025	2	7	4	November	2005	0	1	0	0	0	0	0	0	0	0	0	0	0	0	0	0
2025	2	8	4	January	2006	0	1	0	0	0	0	0	0	0	0	0	0	0	0	0	0
2025	2	9	5	April	2006	0	1	0	0	0	0	0	0	0	0	0	0	0	0	0	0
2025	2	10	5	July	2006	0	1	0	0	0	0	0	0	0	0	0	0	0	0	0	0
2025	2	11	6	November	2006	0	1	0	0	0	0	0	0	0	0	0	0	0	0	0	0
2025	2	12	6	January	2007	0	1	0	0	0	0	1	0	0	0	0	0	0	0	0	0
2026	2	1	1	June	2004	0	0	0	1	7	0	0	0	0	0	0	0	0	0	0	0
2026	2	2	1	August	2004	0	0	0	1	24	0	0	0	0	1	1	0	0	1	0	0
2026	2	3	2	November	2004	0	0	0	0	0	0	0	0	0	1	1	0	0	0	0	0
2026	2	5	3	April	2005	0	0	0	0	0	0	0	0	0	0	0	0	0	0	0	0
2026	2	9	5	April	2006	0	1	0	1	59	0	0	0	0	0	0	0	0	0	0	0
2026	2	10	5	July	2006	0	1	0	0	0	0	0	0	0	0	0	0	0	0	0	0
2026	2	11	6	November	2006	0	1	0	0	0	0	0	0	0	0	0	0	0	0	0	0
2026	2	12	6	January	2007	0	1	0	1	153	0	0	0	0	1	1	0	0	0	0	0
2027	2	1	1	June	2004	0	0	1	1	6	0	0	0	0	1	0	0	0	0	0	0
2027	2	2	1	August	2004	0	0	0	1	27	0	0	0	0	1	1	0	0	0	0	0
2027	2	3	2	November	2004	0	0	0	0	0	0	0	0	0	1	1	0	0	0	0	0
2027	2	4	2	January	2005	0	0	0	1	1	0	0	0	0	0	0	0	0	0	0	0
2027	2	5	3	April	2005	0	0	0	0	0	0	0	0	0	0	0	0	0	0	0	0
2027	2	6	3	June	2005	0	0	0	1	6	0	0	0	0	0	0	0	0	0	0	0
2027	2	7	4	November	2005	0	1	0	1	16	0	0	0	0	0	0	0	0	0	0	0
2027	2	8	4	January	2006	0	1	0	0	0	0	0	0	0	0	0	0	0	0	0	0
2028	2	1	1	June	2004	0	0	0	1	73	0	0	0	0	0	0	0	0	0	0	0
2028	2	2	1	August	2004	0	0	0	1	29	0	0	0	0	0	0	0	0	0	0	0
2028	2	3	2	November	2004	0	0	0	1	9	0	0	0	0	1	1	0	0	0	0	0
2028	2	4	2	January	2005	0	0	0	0	0	0	0	0	0	0	0	0	0	0	0	0
2028	2	5	3	April	2005	0	0	0	0	0	0	0	0	0	0	0	0	0	0	0	0
2028	2	6	3	June	2005	0	0	0	0	0	0	0	0	0	0	0	0	0	0	0	0
2028	2	7	4	November	2005	0	1	0	0	0	0	0	0	0	0	0	0	0	0	0	0
2028	2	8	4	January	2006	0	1	0	0	0	0	0	0	0	0	0	0	0	0	0	0
2028	2	9	5	April	2006	0	1	0	0	0	0	0	0	0	1	1	0	0	0	0	0
2028	2	10	5	July	2006	0	1	0	0	0	0	0	0	0	0	0	0	0	0	0	0
2028	2	11	6	November	2006	0	1	0	0	0	0	0	0	0	1	1	0	0	0	0	0
2028	2	12	6	January	2007	0	1	0	0	0	0	0	1	0	0	1	0	0	0	0	0
2029	2	1	1	June	2004	0	0	0	1	511	0	1	0	0	1	1	0	0	0	0	0
2029	2	2	1	August	2004	0	0	0	1	40	0	1	0	0	1	1	0	0	0	0	0
2029	2	3	2	November	2004	0	0	0	1	51	0	1	0	0	0	0	0	0	0	0	0
2029	2	4	2	January	2005	0	0	0	1	29	0	1	0	0	0	0	0	0	0	0	0
2029	2	5	3	April	2005	0	0	0	0	0	0	0	0	0	1	1	0	0	0	0	0
2029	2	6	3	June	2005	0	0	0	1	77	0	0	0	0	0	0	0	0	0	0	0
2029	2	7	4	November	2005	0	1	0	0	0	0	0	0	0	0	0	0	0	0	0	0
2029	2	8	4	January	2006	0	1	0	0	0	0	0	0	0	0	0	0	0	0	0	0
2029	2	9	5	April	2006	0	1	0	0	0	0	0	0	0	0	0	0	0	0	0	0
2029	2	10	5	July	2006	0	1	0	1	10	0	0	0	0	0	0	0	0	0	0	0
2029	2	12	6	January	2007	0	1	0	0	0	0	0	0	0	0	0	0	0	0	0	0
2030	2	1	1	June	2004	0	0	0	1	24	0	0	0	0	1	1	0	0	0	0	0
2030	2	2	1	August	2004	0	0	0	1	8	0	0	0	0	1	1	0	0	0	0	0
2030	2	4	2	January	2005	0	0	0	1	7	0	0	0	0	1	0	0	0	0	0	0
2030	2	5	3	April	2005	0	0	0	1	108	0	0	0	0	1	0	0	0	0	0	0
2030	2	6	3	June	2005	0	0	0	0	0	0	0	0	0	1	0	0	0	0	0	0
2030	2	7	4	November	2005	0	1	0	0	0	0	0	0	0	1	1	0	0	0	0	0
2030	2	8	4	January	2006	0	1	0	1	4	0	0	0	0	1	1	0	0	0	0	0
2030	2	9	5	April	2006	0	1	0	1	30	0	0	0	0	1	1	0	0	0	0	0
2030	2	10	5	July	2006	0	1	0	1	7	0	0	0	0	1	1	0	0	0	0	0
2030	2	11	6	November	2006	0	1	0	0	0	0	0	0	0	1	1	0	0	0	0	0
2030	2	12	6	January	2007	0	1	0	0	0	0	0	0	0	1	1	0	0	0	0	0
2031	2	1	1	June	2004	0	0	0	1	2	0	0	0	1	0	0	0	0	0	0	0
2031	2	2	1	August	2004	0	0	0	0	0	0	0	0	0	1	1	0	0	0	0	0
2031	2	3	2	November	2004	0	0	0	1	18	0	0	0	0	1	1	0	0	0	0	0
2031	2	4	2	January	2005	0	0	0	0	0	0	0	0	1	0	0	0	0	0	0	0
2031	2	5	3	April	2005	0	0	0	1	11	0	0	0	0	1	1	0	0	0	0	0
2031	2	6	3	June	2005	0	0	0	0	0	0	0	0	0	1	0	0	0	0	0	0
2031	2	10	5	July	2006	0	1	0	1	15	0	0	0	0	0	0	0	0	0	0	0
2031	2	11	6	November	2006	0	1	0	0	0	0	0	0	0	0	0	0	0	0	0	0
2032	2	1	1	June	2004	0	0	1	1	13	0	0	0	1	1	1	0	0	0	0	0
2032	2	4	2	January	2005	0	0	0	1	8	0	0	0	1	0	0	0	0	0	0	0
2032	2	5	3	April	2005	0	0	0	1	8	0	0	0	0	0	0	0	0	0	0	0
2032	2	6	3	June	2005	0	0	0	1	115	0	0	0	1	1	1	0	0	0	0	0
2032	2	7	4	November	2005	0	1	0	1	6	0	0	0	0	0	0	0	0	0	0	0
2032	2	9	5	April	2006	0	1	0	1	9	0	0	0	0	1	1	0	0	0	0	0
2033	2	1	1	June	2004	0	0	0	1	17	0	0	0	1	1	0	0	0	0	0	0
2033	2	2	1	August	2004	0	0	0	1	68	0	0	0	0	1	1	0	0	0	0	0
2033	2	3	2	November	2004	0	0	0	1	316	0	0	0	0	1	1	0	0	0	0	0
2033	2	4	2	January	2005	0	0	0	1	71	0	0	0	0	0	0	0	0	0	0	0
2033	2	5	3	April	2005	0	0	0	1	21	0	0	0	0	0	0	0	0	0	0	0
2033	2	6	3	June	2005	0	0	0	1	50	0	0	0	0	0	0	0	0	0	0	0
2033	2	7	4	November	2005	0	1	0	1	49	0	0	1	0	0	0	0	0	0	0	0
2033	2	9	5	April	2006	0	1	0	1	25	0	1	0	0	1	1	0	0	0	0	0
2033	2	11	6	November	2006	0	1	0	0	0	0	1	0	0	1	1	0	0	0	0	0
2034	2	1	1	June	2004	0	0	0	1	11	0	0	0	0	1	1	0	0	0	0	0
2034	2	2	1	August	2004	0	0	0	0	0	0	0	0	0	1	1	0	0	0	0	0
2034	2	3	2	November	2004	0	0	0	1	23	0	0	0	0	1	1	0	0	0	0	0
2034	2	5	3	April	2005	0	0	0	1	65	0	0	0	0	0	0	0	0	0	0	0
2034	2	7	4	November	2005	0	1	0	1	3	0	0	1	0	0	0	0	0	0	0	0
2034	2	9	5	April	2006	0	1	0	1	62	0	1	0	0	1	1	0	0	0	0	0
2034	2	11	6	November	2006	0	1	0	0	0	0	1	0	0	0	0	0	0	0	0	0
2034	2	12	6	January	2007	0	1	0	0	0	0	1	0	0	0	0	0	0	0	0	0
2035	2	1	1	June	2004	0	0	1	0	0	0	0	0	0	1	0	0	0	0	0	0
2035	2	2	1	August	2004	0	0	0	1	0	0	0	0	0	0	0	0	0	0	0	0
2035	2	3	2	November	2004	0	0	0	1	117	0	0	0	0	1	1	0	0	0	0	0
2035	2	4	2	January	2005	0	0	0	1	272	0	0	0	0	0	0	0	0	0	0	0
2035	2	5	3	April	2005	0	0	0	1	68	0	0	0	0	1	1	0	0	0	0	0
2035	2	6	3	June	2005	0	0	0	0	0	0	0	0	0	0	0	0	0	0	0	0
2035	2	7	4	November	2005	0	1	0	1	381	0	0	1	0	1	1	0	0	0	0	0
2035	2	9	5	April	2006	0	1	0	1	56	0	0	0	0	1	0	0	0	0	0	0
2036	2	1	1	June	2004	0	0	0	1	31	0	0	0	0	0	0	0	0	0	0	0
2036	2	3	2	November	2004	0	0	0	1	20	0	0	0	0	1	0	0	0	0	0	0
2036	2	4	2	January	2005	0	0	0	1	36	0	0	0	0	1	1	0	1	0	0	0
2036	2	5	3	April	2005	0	0	0	0	0	0	0	0	0	1	0	0	0	0	0	0
2036	2	7	4	November	2005	0	1	0	0	0	0	0	0	0	1	1	0	0	0	0	0
2036	2	8	4	January	2006	0	1	0	1	30	0	0	0	0	0	0	0	0	0	0	0
2036	2	9	5	April	2006	0	1	0	0	0	0	0	0	0	0	0	0	0	0	0	0
2036	2	11	6	November	2006	0	1	0	0	0	0	1	0	0	1	0	0	0	0	0	0
2036	2	12	6	January	2007	0	1	0	0	0	0	1	0	0	1	0	0	0	0	0	0
2037	2	1	1	June	2004	0	0	0	1	106	0	0	0	0	0	0	0	0	0	0	0
2037	2	2	1	August	2004	0	0	0	1	308	0	0	0	0	1	1	0	0	0	0	0
2037	2	3	2	November	2004	0	0	0	1	316	0	0	0	0	0	1	0	0	0	0	0
2037	2	4	2	January	2005	0	0	0	1	42	0	0	0	0	0	0	0	0	0	0	0
2037	2	5	3	April	2005	0	0	0	1	637	0	0	0	0	1	0	0	0	0	0	0
2037	2	6	3	June	2005	0	0	0	1	11	0	0	0	0	1	1	0	0	0	0	0
2037	2	7	4	November	2005	0	1	0	1	138	0	0	0	0	0	0	0	0	0	0	0
2037	2	8	4	January	2006	0	1	0	1	24	0	0	0	0	0	0	0	0	0	0	0
2037	2	9	5	April	2006	0	1	0	1	334	0	0	0	0	0	0	0	0	0	0	0
2037	2	10	5	July	2006	0	1	0	1	65	0	0	0	0	0	0	0	0	0	0	0
2037	2	11	6	November	2006	0	1	0	0	0	0	0	0	0	0	0	0	0	0	0	0
2037	2	12	6	January	2007	0	1	0	0	0	0	1	0	0	0	0	0	0	0	0	0
2038	2	1	1	June	2004	0	0	0	1	52	0	0	0	0	0	0	0	0	0	0	0
2038	2	2	1	August	2004	0	0	1	1	406	0	0	0	0	1	1	0	0	0	0	0
2038	2	3	2	November	2004	0	0	0	0	0	0	0	0	0	1	1	0	0	0	0	0
2038	2	4	2	January	2005	0	0	0	1	19	0	0	0	0	1	1	0	1	0	0	0
2038	2	5	3	April	2005	0	0	0	1	3	0	0	0	0	0	0	0	0	0	0	0
2038	2	6	3	June	2005	0	0	0	1	17	0	0	0	0	1	1	0	0	0	0	0
2038	2	7	4	November	2005	0	1	0	1	40	0	1	0	0	0	0	0	0	0	0	0
2038	2	8	4	January	2006	0	1	0	1	53	0	0	0	0	0	0	0	0	0	0	0
2038	2	9	5	April	2006	0	1	0	1	322	0	0	0	0	0	0	0	0	0	0	0
2038	2	11	6	November	2006	0	1	0	0	0	0	1	0	0	0	0	0	0	0	0	0
2039	2	1	1	June	2004	0	0	0	0	0	0	0	0	0	0	0	0	0	0	0	0
2039	2	2	1	August	2004	0	0	0	1	128	0	0	0	0	0	0	0	0	0	0	0
2039	2	3	2	November	2004	0	0	1	1	56	0	0	0	0	1	1	0	0	0	0	0
2039	2	4	2	January	2005	0	0	0	1	46	0	0	0	0	1	1	0	0	0	0	0
2039	2	5	3	April	2005	0	0	0	1	20	0	0	0	0	1	1	0	0	0	0	0
2039	2	6	3	June	2005	0	0	0	1	40	0	0	0	0	1	1	0	0	0	0	0
2039	2	7	4	November	2005	0	1	0	0	0	0	0	0	0	1	1	0	0	0	0	0
2039	2	8	4	January	2006	0	1	0	1	25	0	0	0	0	1	1	0	0	0	0	0
2039	2	9	5	April	2006	0	1	0	1	6	0	0	0	0	1	1	0	0	0	0	0
2039	2	11	6	November	2006	0	1	0	1	20	0	0	0	0	1	1	0	0	0	0	0
2040	2	1	1	June	2004	0	0	0	1	40	0	0	0	0	1	1	0	0	0	0	0
2040	2	2	1	August	2004	0	0	0	1	46	0	0	0	0	1	1	0	0	0	0	0
2040	2	3	2	November	2004	0	0	0	1	320	0	0	0	0	1	1	0	0	0	0	0
2040	2	4	2	January	2005	0	0	0	1	83	0	0	0	0	0	0	0	0	0	0	0
2040	2	5	3	April	2005	0	0	0	1	286	0	0	0	0	0	0	0	0	0	0	0
2040	2	6	3	June	2005	0	0	0	1	21	0	0	0	0	1	1	0	0	0	0	0
2040	2	7	4	November	2005	0	1	0	1	26	0	0	0	0	1	1	0	0	0	0	0
2040	2	8	4	January	2006	0	1	0	0	0	0	0	0	0	0	0	0	0	0	0	0
2040	2	9	5	April	2006	0	1	0	0	0	0	0	0	0	0	0	0	0	0	0	0
2040	2	11	6	November	2006	0	1	0	0	0	0	0	0	0	1	1	0	0	0	0	0
2042	2	1	1	June	2004	0	0	0	1	3	0	0	0	0	1	1	0	0	0	0	0
2042	2	2	1	August	2004	0	0	0	1	512	0	0	0	0	1	1	0	0	0	0	0
2042	2	3	2	November	2004	0	0	1	1	243	0	0	0	0	0	0	0	0	0	0	0
2042	2	5	3	April	2005	0	0	0	1	185	0	0	0	0	0	0	0	0	0	0	0
2042	2	7	4	November	2005	0	1	1	1	31	0	0	0	0	0	0	0	0	0	0	0
2042	2	8	4	January	2006	0	1	0	0	0	0	0	0	0	0	1	1	0	0	0	0
2042	2	9	5	April	2006	0	1	0	1	251	0	0	0	0	0	0	0	0	0	0	0
2042	2	10	5	July	2006	0	1	0	0	0	0	0	0	0	1	0	0	0	0	0	0
2042	2	12	6	January	2007	0	1	0	1	438	0	1	0	0	1	0	0	0	0	0	0
2043	2	7	4	November	2005	0	1	0	0	0	0	1	0	0	1	1	0	0	0	0	0
2043	2	8	4	January	2006	0	1	0	0	0	0	0	0	0	0	0	0	0	0	0	0
2044	2	1	1	June	2004	0	0	0	0	0	0	0	0	0	1	0	0	1	0	0	0
2044	2	3	2	November	2004	0	0	0	0	0	0	1	0	0	0	0	0	0	0	0	0
2044	2	4	2	January	2005	0	0	0	1	324	0	0	0	0	0	0	0	0	0	0	0
2044	2	5	3	April	2005	0	0	0	0	0	0	0	1	1	1	1	0	0	0	0	0
2044	2	6	3	June	2005	0	0	0	0	0	0	0	0	0	1	1	0	0	0	0	0
2044	2	7	4	November	2005	0	1	0	0	0	0	1	0	0	0	0	0	0	0	0	0
2044	2	8	4	January	2006	0	1	0	0	0	0	0	0	0	0	0	0	0	0	0	0
2044	2	9	5	April	2006	0	1	0	0	0	0	1	0	0	1	1	0	0	0	0	0
2044	2	10	5	July	2006	0	1	0	0	0	0	1	0	0	0	0	0	0	0	0	0
2044	2	11	6	November	2006	0	1	0	0	0	0	1	1	0	0	0	0	0	0	0	0
2044	2	12	6	January	2007	0	1	0	0	0	0	1	0	0	0	0	0	0	0	0	0
2045	2	1	1	June	2004	0	0	0	0	0	0	1	0	0	0	0	0	0	0	0	0
2045	2	2	1	August	2004	0	0	0	0	0	0	1	0	0	0	0	0	0	0	0	0
2045	2	3	2	November	2004	0	0	1	0	0	0	0	0	0	1	1	0	0	0	0	0
2045	2	4	2	January	2005	0	0	0	0	0	0	1	0	0	0	0	0	0	0	0	0
2045	2	5	3	April	2005	0	0	0	0	0	0	1	0	0	1	1	1	0	0	0	0
2045	2	6	3	June	2005	0	0	0	0	0	0	0	0	0	0	0	0	0	0	0	0
2045	2	7	4	November	2005	0	1	0	0	0	0	1	0	0	0	0	0	0	0	0	0
2045	2	8	4	January	2006	0	1	0	0	0	0	0	0	0	1	0	0	0	0	0	0
2045	2	9	5	April	2006	0	1	0	0	0	0	1	0	0	0	0	0	0	0	0	0
2045	2	11	6	November	2006	0	1	0	0	0	0	1	0	0	0	0	0	0	0	0	0
2045	2	12	6	January	2007	0	1	0	0	0	0	1	0	0	1	1	0	0	0	0	0
2046	2	5	3	April	2005	0	0	0	0	0	0	0	0	0	1	1	0	0	0	0	0
2046	2	9	5	April	2006	0	1	0	1	90	0	0	0	0	0	0	0	0	0	0	0
2046	2	10	5	July	2006	0	1	0	0	0	0	1	0	0	1	1	0	0	0	0	0
2046	2	11	6	November	2006	0	1	0	0	0	0	1	0	0	1	1	0	0	0	0	0
2046	2	12	6	January	2007	0	1	0	0	0	0	0	0	0	0	0	0	0	0	0	0
2047	2	1	1	June	2004	0	0	0	0	0	0	0	0	0	1	1	0	0	0	0	0
2047	2	5	3	April	2005	0	0	0	1	24	0	0	0	0	1	1	0	0	0	0	0
2047	2	9	5	April	2006	0	1	0	1	68	0	0	0	0	1	1	0	0	0	0	0
2047	2	11	6	November	2006	0	1	0	0	0	0	0	0	0	1	1	0	0	0	0	0
2047	2	12	6	January	2007	0	1	0	0	0	0	1	0	0	1	1	0	0	0	0	0
2048	2	1	1	June	2004	0	0	0	0	0	0	0	0	0	1	0	0	0	0	0	0
2049	2	3	2	November	2004	0	0	0	1	207	0	0	0	0	1	0	0	0	0	0	0
2049	2	4	2	January	2005	0	0	0	1	94	0	0	0	0	0	0	0	0	0	0	0
2049	2	5	3	April	2005	0	0	0	0	0	0	0	0	0	0	0	0	0	0	0	0
2049	2	6	3	June	2005	0	0	0	1	5	0	0	0	0	0	0	0	0	0	0	0
2049	2	7	4	November	2005	0	1	0	1	186	0	0	0	0	1	1	0	0	0	0	0
2049	2	8	4	January	2006	0	1	0	1	21	0	0	0	0	0	0	0	0	0	0	0
2049	2	9	5	April	2006	0	1	0	1	111	0	0	0	0	0	0	0	0	0	0	0
2049	2	10	5	July	2006	0	1	0	0	0	0	1	0	0	1	1	0	0	0	0	0
2049	2	11	6	November	2006	0	1	0	0	0	0	1	0	0	0	0	0	0	0	0	0
2050	2	1	1	June	2004	0	0	0	1	5	0	0	0	0	1	0	0	0	0	0	0
2050	2	3	2	November	2004	0	0	0	1	61	0	0	0	0	0	0	0	0	0	0	0
2050	2	4	2	January	2005	0	0	1	1	396	0	0	0	0	0	0	0	0	0	0	0
2050	2	5	3	April	2005	0	0	0	1	376	0	1	0	0	0	0	0	0	0	0	0
2050	2	6	3	June	2005	0	0	0	1	5	0	1	0	0	1	1	0	0	0	0	0
2050	2	7	4	November	2005	0	1	0	1	272	0	1	0	0	1	1	0	0	0	0	0
2050	2	8	4	January	2006	0	1	0	0	0	0	0	0	0	1	1	0	0	0	0	0
2050	2	10	5	July	2006	0	1	0	1	36	0	1	0	0	1	1	0	0	0	0	0
2050	2	11	6	November	2006	0	1	0	0	0	0	1	0	0	1	1	0	0	0	0	0
2051	2	1	1	June	2004	0	0	0	0	0	0	0	0	0	1	1	0	1	0	0	0
2051	2	3	2	November	2004	0	0	0	1	19	0	0	0	1	0	0	0	0	0	0	0
2051	2	4	2	January	2005	0	0	0	1	3	0	0	0	1	0	0	0	0	0	0	0
2051	2	5	3	April	2005	0	0	0	1	0	0	0	0	0	0	0	0	0	0	0	0
2051	2	6	3	June	2005	0	0	0	1	930	0	0	0	1	1	1	0	0	0	0	0
2051	2	11	6	November	2006	0	1	0	0	0	0	0	0	0	0	0	0	0	0	0	0
2051	2	12	6	January	2007	0	1	0	0	0	0	0	0	0	0	0	0	0	0	0	0
2052	2	1	1	June	2004	0	0	0	1	13	0	0	0	1	1	1	0	0	0	0	0
2052	2	2	1	August	2004	0	0	0	1	73	0	0	0	0	0	0	0	0	0	0	0
2052	2	3	2	November	2004	0	0	0	1	26	0	0	0	0	0	0	0	0	0	0	0
2052	2	4	2	January	2005	0	0	0	1	15	0	0	0	0	1	1	0	0	0	0	0
2052	2	5	3	April	2005	0	0	0	1	37	0	0	0	0	0	0	0	0	0	0	0
2052	2	6	3	June	2005	0	0	0	1	145	0	0	0	0	1	1	0	1	0	0	0
2052	2	8	4	January	2006	0	1	0	1	42	0	0	0	0	0	0	0	0	0	0	0
2052	2	9	5	April	2006	0	1	0	1	38	0	0	0	0	0	0	0	0	0	0	0
2052	2	10	5	July	2006	0	1	0	1	6	0	0	0	0	0	0	0	0	0	0	0
2052	2	11	6	November	2006	0	1	0	0	0	0	1	0	0	0	0	0	0	0	0	0
2052	2	12	6	January	2007	0	1	0	0	0	0	1	0	0	0	0	0	0	0	0	0
2053	2	2	1	August	2004	0	0	0	1	0	0	0	0	0	1	0	0	0	0	0	0
2053	2	3	2	November	2004	0	0	0	1	393	0	0	0	0	1	1	0	0	0	0	0
2053	2	5	3	April	2005	0	0	0	1	2251	0	0	0	0	0	0	0	0	0	0	0
2053	2	6	3	June	2005	0	0	0	1	112	0	0	0	0	1	1	0	0	0	0	0
2053	2	8	4	January	2006	0	1	0	1	60	0	0	0	0	0	0	0	0	0	0	0
2053	2	9	5	April	2006	0	1	0	0	0	0	0	0	0	0	0	0	0	0	0	0
2053	2	10	5	July	2006	0	1	0	0	0	0	1	0	0	1	1	0	0	0	0	0
2053	2	11	6	November	2006	0	1	0	0	0	0	1	0	0	0	0	0	0	0	0	0
2053	2	12	6	January	2007	0	1	0	0	0	0	1	0	0	1	1	0	0	0	0	0
2054	2	2	1	August	2004	0	0	0	1	135	0	0	0	0	1	0	0	0	0	0	0
2054	2	3	2	November	2004	0	0	0	1	175	0	0	0	0	1	1	0	0	0	0	0
2054	2	4	2	January	2005	0	0	0	1	47	0	0	0	0	0	0	0	0	0	0	0
2054	2	5	3	April	2005	0	0	0	1	83	0	1	0	1	1	0	0	0	0	0	0
2054	2	7	4	November	2005	0	1	0	1	14	0	1	0	1	1	1	0	0	0	0	0
2054	2	9	5	April	2006	0	1	0	1	119	0	1	0	0	1	1	0	0	0	0	0
2054	2	11	6	November	2006	0	1	0	0	0	0	1	0	0	1	1	0	0	0	0	0
2054	2	12	6	January	2007	0	1	0	1	5	0	1	0	0	0	0	0	0	0	0	0
2055	2	1	1	June	2004	0	0	0	1	16	0	0	0	1	0	0	0	0	0	0	0
2055	2	2	1	August	2004	0	0	0	1	81	0	0	0	0	1	1	0	0	0	0	0
2055	2	3	2	November	2004	0	0	0	1	79	0	0	0	0	0	0	0	0	0	0	0
2055	2	4	2	January	2005	0	0	0	1	61	0	0	0	0	0	0	0	0	0	0	0
2055	2	5	3	April	2005	0	0	0	1	46	0	0	0	0	0	0	0	0	0	0	0
2055	2	6	3	June	2005	0	0	0	1	112	0	0	0	0	0	0	0	0	0	0	0
2055	2	7	4	November	2005	0	1	0	1	45	0	0	0	0	0	0	0	0	0	0	0
2055	2	8	4	January	2006	0	1	0	1	124	0	0	0	0	1	1	0	0	0	0	0
2055	2	9	5	April	2006	0	1	0	1	295	0	0	0	0	0	0	0	0	0	0	0
2055	2	11	6	November	2006	0	1	0	0	0	0	0	0	0	1	1	0	0	0	0	0
2055	2	12	6	January	2007	0	1	0	0	0	0	0	0	1	1	0	0	0	0	0	0
2056	2	1	1	June	2004	0	0	0	0	0	0	0	0	0	1	1	0	0	0	0	0
2056	2	2	1	August	2004	0	0	0	1	168	0	0	0	0	1	1	0	0	0	0	0
2057	2	2	1	August	2004	0	0	0	0	0	0	0	0	0	1	1	0	0	0	0	0
2057	2	11	6	November	2006	0	1	0	0	0	0	1	0	0	1	1	0	0	0	0	0
2058	2	1	1	June	2004	0	0	0	0	0	0	0	0	0	0	0	0	0	0	0	0
2058	2	4	2	January	2005	0	0	0	0	0	0	0	0	1	1	1	0	1	0	0	0
2058	2	6	3	June	2005	0	0	0	0	0	0	0	0	0	0	0	0	0	0	0	0
2058	2	7	4	November	2005	0	1	0	0	0	0	0	0	0	1	1	0	0	0	0	0
2058	2	9	5	April	2006	0	1	0	0	0	0	0	0	0	0	0	0	0	0	0	0
2058	2	11	6	November	2006	0	1	0	0	0	0	1	0	0	1	1	0	0	0	0	0
2059	2	1	1	June	2004	0	0	1	1	24	0	0	0	0	0	1	0	0	0	0	0
2059	2	2	1	August	2004	0	0	0	1	922	0	0	0	0	1	1	0	0	0	0	0
2059	2	3	2	November	2004	0	0	0	1	58	0	0	0	0	1	1	0	0	0	0	0
2059	2	4	2	January	2005	0	0	0	0	0	0	0	0	0	1	0	0	0	0	0	0
2059	2	7	4	November	2005	0	1	0	0	0	0	0	0	0	1	1	0	0	0	0	0
2059	2	8	4	January	2006	0	1	0	0	0	0	0	0	0	0	0	0	0	0	0	0
2059	2	11	6	November	2006	0	1	0	0	0	0	1	0	0	0	0	0	0	0	0	0
2060	2	8	4	January	2006	0	1	0	0	0	0	0	0	0	0	0	0	0	0	0	0
2060	2	10	5	July	2006	0	1	0	0	0	0	0	0	0	0	0	0	0	0	0	0
2060	2	11	6	November	2006	0	1	0	0	0	0	0	0	0	0	0	0	0	0	0	0
2060	2	12	6	January	2007	0	1	0	0	0	0	0	0	0	0	0	0	0	0	0	0
2061	2	1	1	June	2004	0	0	0	0	0	0	0	0	0	0	0	0	0	0	0	0
2062	2	1	1	June	2004	0	0	1	1	47	0	0	0	0	0	0	0	0	0	0	0
2063	2	1	1	June	2004	0	0	0	1	8	0	0	0	0	1	0	0	0	0	0	0
2063	2	2	1	August	2004	0	0	0	0	0	0	0	0	0	0	0	0	0	0	0	0
2063	2	5	3	April	2005	0	0	0	0	0	0	0	0	0	0	0	0	0	0	0	0
2063	2	6	3	June	2005	0	0	0	0	0	0	0	0	0	1	1	0	0	1	0	0
2063	2	7	4	November	2005	0	1	0	0	0	0	0	0	0	0	0	0	0	0	0	0
2063	2	9	5	April	2006	0	1	0	1	24	0	0	0	0	0	0	0	0	0	0	0
2063	2	11	6	November	2006	0	1	0	1	15	0	0	0	0	0	0	0	0	0	0	0
2064	2	1	1	June	2004	0	0	0	0	0	0	0	0	0	1	1	0	0	0	0	0
2064	2	2	1	August	2004	0	0	0	0	0	0	0	0	1	1	1	0	0	0	0	0
2064	2	3	2	November	2004	0	0	0	0	0	0	0	0	1	1	1	0	0	0	0	0
2064	2	6	3	June	2005	0	0	0	0	0	0	1	0	1	0	0	0	0	0	0	0
2064	2	9	5	April	2006	0	1	0	0	0	0	1	0	0	1	1	0	0	0	1	0
2067	2	1	1	June	2004	0	0	0	1	72	0	0	0	0	1	1	0	1	0	0	0
2067	2	2	1	August	2004	0	0	0	1	694	0	0	0	0	1	1	0	0	0	0	0
2067	2	4	2	January	2005	0	0	0	1	58	0	0	0	0	1	1	0	1	0	0	0
2067	2	5	3	April	2005	0	0	0	1	122	0	0	0	0	1	1	0	1	0	0	0
2067	2	6	3	June	2005	0	0	0	1	108	0	0	0	0	1	1	0	1	0	0	0
2067	2	7	4	November	2005	0	1	0	0	0	0	1	0	0	1	1	0	1	0	0	0
2068	2	1	1	June	2004	0	0	0	1	21	0	0	0	1	0	0	0	0	0	0	0
2068	2	2	1	August	2004	0	0	0	1	10	0	0	0	0	1	1	0	0	0	0	0
2068	2	3	2	November	2004	0	0	0	1	727	0	0	0	0	1	1	0	0	0	0	0
2068	2	5	3	April	2005	0	0	0	1	269	0	0	0	0	0	0	0	0	0	0	0
2068	2	9	5	April	2006	0	1	0	1	247	0	1	0	0	0	0	0	0	0	0	0
2069	2	2	1	August	2004	0	0	0	0	0	0	0	0	0	1	1	0	0	0	0	0
2069	2	5	3	April	2005	0	0	1	1	1361	0	0	0	0	0	0	0	0	0	0	0
2069	2	8	4	January	2006	0	1	0	0	0	0	0	0	0	1	1	0	0	0	0	0
2069	2	9	5	April	2006	0	1	0	0	0	0	1	0	0	1	0	0	0	0	0	0
2069	2	10	5	July	2006	0	1	0	0	0	0	1	0	0	1	1	0	0	1	0	0
2070	2	1	1	June	2004	0	0	1	1	26	0	0	0	0	1	1	0	0	0	0	0
2070	2	3	2	November	2004	0	0	1	1	427	0	0	1	1	1	1	0	0	0	0	0
2070	2	9	5	April	2006	0	1	0	1	14	0	0	0	0	1	0	0	0	0	0	0
2070	2	10	5	July	2006	0	1	0	1	21	0	0	0	0	0	0	0	0	0	0	0
2070	2	11	6	November	2006	0	1	0	0	0	0	0	0	0	0	0	0	0	0	0	0
2070	2	12	6	January	2007	0	1	0	0	0	0	1	0	0	0	0	0	0	0	0	0
2071	2	1	1	June	2004	0	0	0	1	704	0	0	0	0	1	0	0	0	0	0	0
2071	2	3	2	November	2004	0	0	0	1	58	0	0	1	1	1	1	0	0	0	0	0
2071	2	9	5	April	2006	0	1	0	1	2	0	0	0	0	0	0	0	0	0	0	0
2071	2	10	5	July	2006	0	1	0	1	69	0	0	0	0	1	1	0	0	0	0	0
2071	2	11	6	November	2006	0	1	0	0	0	0	0	0	0	0	0	0	0	0	0	0
2071	2	12	6	January	2007	0	1	0	0	0	0	1	0	0	0	0	0	0	0	0	0
2074	2	1	1	June	2004	0	0	0	1	8	0	0	0	0	0	0	0	0	0	0	0
2074	2	2	1	August	2004	0	0	0	1	100	0	0	0	0	0	0	0	0	0	0	0
2074	2	6	3	June	2005	0	0	1	1	322	0	0	0	0	1	1	0	0	0	0	0
2075	2	1	1	June	2004	0	0	0	1	7	0	0	0	0	1	1	0	0	0	0	0
2075	2	2	1	August	2004	0	0	0	1	1342	0	0	0	0	1	1	0	0	0	0	0
2076	2	1	1	June	2004	0	0	0	1	3	0	0	0	0	0	1	0	0	0	0	0
2076	2	2	1	August	2004	0	0	0	1	16	0	0	0	1	0	0	0	0	0	0	0
2076	2	3	2	November	2004	0	0	1	1	402	0	0	0	0	0	0	0	0	0	0	0
2077	2	1	1	June	2004	0	0	0	0	0	0	0	0	0	1	0	0	0	0	0	0
2077	2	2	1	August	2004	0	0	0	0	0	0	0	0	0	1	1	0	0	0	0	0
2078	2	1	1	June	2004	0	0	1	1	14	0	0	0	0	0	0	0	0	0	0	0
2078	2	2	1	August	2004	0	0	0	1	87	0	0	0	0	1	1	0	0	0	0	0
2079	2	1	1	June	2004	0	0	0	1	10	0	0	0	0	0	0	0	0	0	0	0
2079	2	2	1	August	2004	0	0	0	1	0	0	0	0	0	1	1	0	0	0	0	0
2080	2	1	1	June	2004	0	0	1	1	1	0	0	0	0	1	1	0	0	0	0	0
2081	2	2	1	August	2004	0	0	0	1	0	0	0	0	0	1	1	0	0	0	0	0
2081	2	3	2	November	2004	0	0	1	1	46	0	0	0	0	1	0	0	0	0	0	0
2081	2	5	3	April	2005	0	0	0	1	60	0	0	0	0	0	0	0	0	0	0	0
2081	2	9	5	April	2006	0	1	0	0	0	0	1	0	0	0	0	0	0	0	0	0
2081	2	11	6	November	2006	0	1	0	0	0	0	0	0	0	0	0	0	0	0	0	0
2082	2	2	1	August	2004	0	0	0	1	26	0	0	0	0	0	0	0	0	0	0	0
2082	2	3	2	November	2004	0	0	0	0	0	0	0	0	1	1	0	0	0	0	0	0
2082	2	5	3	April	2005	0	0	0	1	20	0	0	0	0	0	0	0	0	0	0	0
2082	2	9	5	April	2006	0	1	0	0	0	0	1	0	0	1	1	0	0	0	0	0
2082	2	11	6	November	2006	0	1	0	0	0	0	0	0	0	0	0	0	0	0	0	0
2083	2	1	1	June	2004	0	0	0	1	4	0	0	0	0	1	0	0	0	0	0	0
2083	2	2	1	August	2004	0	0	0	1	3	0	0	0	0	1	1	0	0	0	0	0
2083	2	3	2	November	2004	0	0	0	1	17	0	0	0	0	1	1	0	0	0	0	0
2083	2	4	2	January	2005	0	0	0	1	3	0	0	0	1	1	1	0	0	0	0	0
2083	2	5	3	April	2005	0	0	0	1	4	0	0	0	0	0	0	0	0	0	0	0
2083	2	7	4	November	2005	0	1	0	1	16	0	0	1	0	1	1	0	0	0	0	0
2083	2	8	4	January	2006	0	1	0	0	0	0	0	0	0	0	0	0	0	0	0	0
2083	2	10	5	July	2006	0	1	0	0	0	0	0	0	0	0	0	0	0	0	0	0
2083	2	11	6	November	2006	0	1	0	0	0	0	0	0	0	1	1	0	0	0	0	0
2083	2	12	6	January	2007	0	1	0	0	0	0	0	0	0	0	0	0	0	0	0	0
2084	2	1	1	June	2004	0	0	0	0	0	0	0	0	0	1	1	0	0	0	0	0
2084	2	2	1	August	2004	0	0	0	0	0	0	0	0	0	1	1	0	0	0	0	0
2084	2	3	2	November	2004	0	0	0	0	0	0	0	0	0	1	1	0	0	0	0	0
2084	2	4	2	January	2005	0	0	0	0	0	0	0	1	0	1	0	0	0	0	0	0
2084	2	5	3	April	2005	0	0	0	1	27	0	0	0	0	1	1	0	0	0	0	0
2084	2	7	4	November	2005	0	1	0	0	0	0	0	0	0	1	1	0	0	0	0	0
2084	2	8	4	January	2006	0	1	0	0	0	0	0	0	0	1	1	0	0	0	0	0
2084	2	10	5	July	2006	0	1	0	0	0	0	0	0	0	0	0	0	0	0	0	0
2084	2	11	6	November	2006	0	1	0	0	0	0	0	0	0	1	1	0	0	0	0	0
2084	2	12	6	January	2007	0	1	0	0	0	0	0	0	0	1	1	0	0	0	0	0
2085	2	1	1	June	2004	0	0	0	1	11	0	0	0	0	1	0	0	0	0	0	0
2085	2	2	1	August	2004	0	0	0	1	8	0	0	0	0	1	1	0	0	0	0	0
2085	2	3	2	November	2004	0	0	0	1	97	0	0	0	0	1	1	0	0	0	0	0
2085	2	4	2	January	2005	0	0	0	1	0	0	0	0	0	0	0	0	0	0	0	0
2085	2	5	3	April	2005	0	0	0	1	4	0	0	0	0	0	0	0	0	0	0	0
2085	2	7	4	November	2005	0	1	0	0	0	0	0	0	0	0	0	0	0	0	0	0
2085	2	8	4	January	2006	0	1	0	0	0	0	0	0	0	0	0	0	0	0	0	0
2085	2	10	5	July	2006	0	1	0	1	14	0	0	0	0	0	0	0	0	0	0	0
2085	2	11	6	November	2006	0	1	0	0	0	0	0	0	0	0	0	0	0	0	0	0
2085	2	12	6	January	2007	0	1	0	0	0	0	0	0	0	0	0	0	0	0	0	0
2086	2	1	1	June	2004	0	0	0	1	9	0	0	0	0	0	0	0	0	0	0	0
2086	2	2	1	August	2004	0	0	0	1	11	0	0	0	0	1	1	0	0	0	0	0
2086	2	3	2	November	2004	0	0	0	0	0	0	0	0	0	1	1	0	0	0	0	0
2086	2	4	2	January	2005	0	0	0	0	0	0	1	0	1	1	1	0	0	0	0	0
2086	2	5	3	April	2005	0	0	0	0	0	0	0	0	0	1	1	0	0	0	0	0
2086	2	7	4	November	2005	0	1	0	0	0	0	0	0	0	0	0	0	1	0	0	0
2086	2	8	4	January	2006	0	1	0	0	0	0	1	0	0	0	0	0	0	0	0	0
2086	2	9	5	April	2006	0	1	0	0	0	0	0	0	0	1	1	0	0	0	0	0
2086	2	10	5	July	2006	0	1	0	0	0	0	1	0	0	0	0	0	0	0	0	0
2086	2	12	6	January	2007	0	1	0	0	0	0	1	0	0	0	0	0	0	0	0	0
2087	2	1	1	June	2004	0	0	0	0	0	0	0	0	0	0	0	0	0	0	0	0
2087	2	3	2	November	2004	0	0	0	0	0	0	0	0	0	0	0	0	0	0	0	0
2087	2	4	2	January	2005	0	0	0	0	0	0	0	0	0	0	0	0	0	0	0	0
2087	2	7	4	November	2005	0	1	0	0	0	0	0	0	0	0	0	0	0	0	0	0
2087	2	8	4	January	2006	0	1	0	0	0	0	0	0	0	0	0	0	0	0	0	0
2087	2	10	5	July	2006	0	1	0	1	6	0	0	0	0	0	0	0	0	0	0	0
2087	2	12	6	January	2007	0	1	0	0	0	0	0	0	0	0	0	0	0	0	0	0
2088	2	2	1	August	2004	0	0	0	1	22	0	0	0	0	1	1	0	0	0	0	0
2089	2	1	1	June	2004	0	0	0	1	528	0	0	0	0	1	1	0	1	0	0	0
2089	2	3	2	November	2004	0	0	1	1	83	0	0	0	0	0	0	0	0	0	0	0
2089	2	4	2	January	2005	0	0	0	1	89	0	0	0	0	1	1	0	1	0	0	0
2089	2	6	3	June	2005	0	0	0	1	185	0	0	0	0	1	1	0	1	0	0	0
2089	2	7	4	November	2005	0	1	0	1	23	0	0	0	0	0	0	0	0	0	0	0
2089	2	8	4	January	2006	0	1	0	0	0	0	0	0	0	0	0	0	0	0	0	0
2089	2	9	5	April	2006	0	1	0	1	364	0	0	0	0	0	0	0	0	0	0	0
2090	2	1	1	June	2004	0	0	0	1	16	0	0	0	0	0	0	0	0	0	0	0
2090	2	2	1	August	2004	0	0	0	0	0	0	0	0	0	0	0	0	0	0	0	0
2090	2	3	2	November	2004	0	0	0	0	0	0	0	0	0	0	0	0	0	0	0	0
2090	2	4	2	January	2005	0	0	0	0	0	0	1	0	0	0	0	0	0	0	0	0
2090	2	5	3	April	2005	0	0	0	0	0	0	0	0	0	0	0	0	0	0	0	0
2090	2	6	3	June	2005	0	0	0	0	0	0	1	0	0	0	0	0	0	0	0	0
2090	2	7	4	November	2005	0	1	0	0	0	0	1	0	0	1	1	0	0	0	0	0
2090	2	8	4	January	2006	0	1	0	0	0	0	1	0	0	0	0	0	0	0	0	0
2090	2	9	5	April	2006	0	1	0	0	0	0	1	0	0	0	0	0	0	0	0	0
2090	2	10	5	July	2006	0	1	0	0	0	0	1	0	0	1	1	0	0	0	0	0
2090	2	11	6	November	2006	0	1	0	0	0	0	0	0	0	0	0	0	0	0	0	0
2091	2	1	1	June	2004	0	0	0	1	14	0	0	0	0	1	1	0	0	0	0	0
2091	2	2	1	August	2004	0	0	1	1	237	0	0	0	0	0	0	0	0	0	0	0
2091	2	3	2	November	2004	0	0	0	1	2	0	0	0	0	1	0	0	0	0	0	0
2091	2	4	2	January	2005	0	0	0	1	198	0	0	0	1	1	1	0	0	0	0	0
2091	2	5	3	April	2005	0	0	0	1	19	0	0	0	0	1	1	0	1	0	0	0
2091	2	7	4	November	2005	0	1	0	0	0	0	0	0	0	1	1	0	0	1	0	0
2091	2	8	4	January	2006	0	1	0	1	11	0	0	0	0	0	0	0	0	0	0	0
2091	2	10	5	July	2006	0	1	0	0	0	0	0	0	0	1	1	0	0	0	0	0
2091	2	11	6	November	2006	0	1	0	0	0	0	1	0	0	1	1	0	0	0	0	0
2091	2	12	6	January	2007	0	1	0	1	22	0	1	0	0	1	1	0	0	0	0	0
2092	2	1	1	June	2004	0	0	0	1	19	0	0	0	0	0	0	0	0	0	0	0
2092	2	2	1	August	2004	0	0	0	1	102	0	0	0	0	0	0	0	0	0	0	0
2092	2	3	2	November	2004	0	0	0	0	0	0	0	0	0	0	0	0	0	0	0	0
2092	2	4	2	January	2005	0	0	0	0	0	0	0	0	0	0	0	0	0	0	0	0
2092	2	5	3	April	2005	0	0	0	1	19	0	0	0	0	0	0	0	0	0	0	0
2092	2	7	4	November	2005	0	1	0	1	49	0	0	0	0	1	1	0	0	0	0	0
2092	2	8	4	January	2006	0	1	0	0	0	0	0	0	0	0	0	0	0	0	0	0
2092	2	10	5	July	2006	0	1	0	1	6	0	0	0	0	1	1	0	0	0	0	0
2092	2	11	6	November	2006	0	1	0	0	0	0	0	0	0	1	1	0	0	0	0	0
2092	2	12	6	January	2007	0	1	0	0	0	0	0	0	0	1	1	0	0	0	0	0
2093	2	1	1	June	2004	0	0	1	0	0	0	0	0	0	0	0	0	0	0	0	0
2093	2	3	2	November	2004	0	0	0	1	1	0	0	0	1	0	0	0	0	0	0	0
2093	2	7	4	November	2005	0	1	0	1	5	0	0	0	0	1	1	0	0	0	0	0
2093	2	8	4	January	2006	0	1	0	0	0	0	0	0	0	0	0	0	0	0	0	0
2093	2	10	5	July	2006	0	1	0	1	3	0	1	0	0	1	1	0	0	0	0	0
2093	2	11	6	November	2006	0	1	0	0	0	0	0	0	0	0	0	0	0	0	0	0
2094	2	1	1	June	2004	0	0	0	0	0	0	0	0	0	0	0	0	0	0	0	0
2094	2	3	2	November	2004	0	0	0	1	8	0	0	0	0	0	0	0	0	0	0	0
2094	2	4	2	January	2005	0	0	0	0	0	0	0	0	0	0	0	0	0	0	0	0
2094	2	5	3	April	2005	0	0	0	1	8	0	0	0	0	1	1	0	0	0	0	0
2094	2	6	3	June	2005	0	0	0	0	0	0	0	0	0	1	1	0	0	0	0	0
2094	2	8	4	January	2006	0	1	0	0	0	0	0	0	0	0	0	0	0	0	0	0
2094	2	10	5	July	2006	0	1	0	0	0	0	0	0	0	1	1	0	0	0	0	0
2094	2	11	6	November	2006	0	1	0	0	0	0	1	0	0	1	1	0	0	0	0	0
2094	2	12	6	January	2007	0	1	0	0	0	0	0	0	0	0	0	0	0	0	0	0
2095	2	1	1	June	2004	0	0	0	0	0	0	0	0	0	1	1	0	0	0	0	0
2095	2	3	2	November	2004	0	0	0	1	7	0	0	0	1	0	0	0	0	0	0	0
2095	2	4	2	January	2005	0	0	0	1	2	0	0	0	0	0	0	0	0	0	0	0
2095	2	5	3	April	2005	0	0	0	0	0	0	0	0	0	1	0	0	0	0	0	0
2095	2	7	4	November	2005	0	1	0	0	0	0	0	0	0	1	1	0	0	0	0	0
2095	2	8	4	January	2006	0	1	0	0	0	0	0	0	0	0	0	0	0	0	0	0
2095	2	9	5	April	2006	0	1	0	0	0	0	0	0	0	0	0	0	0	0	0	0
2095	2	10	5	July	2006	0	1	0	0	0	0	0	0	0	1	0	0	0	0	0	0
2095	2	11	6	November	2006	0	1	0	0	0	0	0	0	0	0	0	0	0	0	0	0
2095	2	12	6	January	2007	0	1	0	0	0	0	0	0	0	0	0	0	0	0	0	0
2096	2	1	1	June	2004	0	0	1	0	0	0	1	0	0	1	0	0	0	0	0	0
2096	2	3	2	November	2004	0	0	0	1	11	0	0	0	0	1	1	0	0	0	0	0
2096	2	4	2	January	2005	0	0	0	1	2	0	0	0	0	1	1	0	0	0	0	0
2096	2	5	3	April	2005	0	0	0	0	0	0	0	0	0	1	1	0	0	0	0	0
2096	2	6	3	June	2005	0	0	0	0	0	0	1	1	0	1	1	0	0	0	0	0
2096	2	7	4	November	2005	0	1	0	1	2	0	1	1	0	1	1	0	0	0	0	0
2096	2	8	4	January	2006	0	1	0	0	0	0	1	0	0	0	0	0	0	0	0	0
2096	2	9	5	April	2006	0	1	0	0	0	0	0	0	0	1	1	0	0	0	0	0
2096	2	10	5	July	2006	0	1	0	0	0	0	0	0	0	0	0	0	0	0	0	0
2096	2	12	6	January	2007	0	1	0	0	0	0	1	0	0	0	0	0	0	0	0	0
2097	2	1	1	June	2004	0	0	0	0	0	0	0	0	0	1	1	0	0	0	0	0
2097	2	3	2	November	2004	0	0	1	1	49	0	0	0	0	0	0	0	0	0	0	0
2097	2	4	2	January	2005	0	0	0	1	221	0	0	0	0	1	1	0	0	0	0	0
2097	2	5	3	April	2005	0	0	0	1	0	0	0	0	0	0	0	0	0	0	0	0
2097	2	6	3	June	2005	0	0	0	1	20	0	0	0	0	0	0	0	0	0	0	0
2097	2	7	4	November	2005	0	1	0	1	193	0	0	0	0	1	1	0	0	0	0	0
2097	2	8	4	January	2006	0	1	0	1	34	0	0	0	0	0	0	0	0	0	0	0
2097	2	9	5	April	2006	0	1	0	1	122	0	0	0	0	0	0	0	0	0	0	0
2097	2	10	5	July	2006	0	1	0	0	0	0	0	0	0	1	1	0	0	0	0	0
2098	2	1	1	June	2004	0	0	0	1	15	0	0	0	0	1	0	0	0	0	0	0
2098	2	6	3	June	2005	0	0	0	1	20	0	0	1	0	0	0	0	0	0	0	0
2098	2	7	4	November	2005	0	1	0	1	13	0	0	0	0	1	1	0	0	0	0	0
2098	2	8	4	January	2006	0	1	0	0	0	0	0	0	0	1	1	0	0	0	0	0
2098	2	10	5	July	2006	0	1	0	0	0	0	0	0	0	1	1	0	0	0	0	0
2099	2	1	1	June	2004	0	0	0	1	107	0	0	0	0	0	0	0	0	0	0	0
2099	2	3	2	November	2004	0	0	0	0	0	0	0	0	0	0	0	0	0	0	0	0
2099	2	4	2	January	2005	0	0	0	1	18	0	0	0	0	1	1	0	0	0	0	0
2099	2	5	3	April	2005	0	0	0	1	221	0	0	0	0	1	1	0	0	1	0	0
2099	2	6	3	June	2005	0	0	0	1	32	0	0	0	0	0	0	0	0	0	0	0
2099	2	7	4	November	2005	0	1	0	1	17	0	0	0	0	0	0	0	0	0	0	0
2099	2	8	4	January	2006	0	1	0	0	0	0	0	0	0	0	0	0	0	0	0	0
2099	2	9	5	April	2006	0	1	0	1	6	0	0	0	0	0	0	0	0	0	0	0
2099	2	10	5	July	2006	0	1	0	0	0	0	0	0	0	0	0	0	0	0	0	0
2099	2	12	6	January	2007	0	1	0	0	0	0	0	0	0	0	0	0	0	0	0	0
2100	2	1	1	June	2004	0	0	0	0	0	0	0	0	0	1	1	0	0	0	0	0
2100	2	3	2	November	2004	0	0	0	0	0	0	0	0	0	1	1	0	0	0	0	0
2100	2	4	2	January	2005	0	0	0	0	0	0	0	0	0	0	0	0	0	0	0	0
2100	2	5	3	April	2005	0	0	0	0	0	0	0	0	0	0	0	0	0	0	0	0
2100	2	6	3	June	2005	0	0	0	0	0	0	0	0	0	1	1	0	0	0	0	0
2100	2	7	4	November	2005	0	1	0	0	0	0	1	0	0	1	1	0	0	0	0	0
2100	2	8	4	January	2006	0	1	0	0	0	0	0	0	0	0	0	0	0	0	0	0
2100	2	9	5	April	2006	0	1	0	0	0	0	0	0	0	0	0	0	0	0	0	0
2100	2	10	5	July	2006	0	1	0	0	0	0	1	1	0	1	1	0	0	0	0	0
2100	2	11	6	November	2006	0	1	0	0	0	0	0	0	0	1	1	0	0	0	0	0
2100	2	12	6	January	2007	0	1	0	0	0	0	0	0	0	1	1	0	0	0	0	0
2101	2	1	1	June	2004	0	0	0	0	0	0	0	0	0	1	1	0	0	0	0	0
2101	2	3	2	November	2004	0	0	0	0	0	0	0	0	0	0	0	0	0	0	0	0
2101	2	4	2	January	2005	0	0	0	0	0	0	0	0	0	0	0	0	0	0	0	0
2101	2	6	3	June	2005	0	0	0	0	0	0	0	0	0	1	1	0	1	0	0	0
2101	2	7	4	November	2005	0	1	0	0	0	0	1	0	0	0	0	0	0	0	0	0
2101	2	8	4	January	2006	0	1	0	0	0	0	1	0	0	0	0	0	0	0	0	0
2101	2	10	5	July	2006	0	1	0	0	0	0	0	0	0	0	0	0	0	0	0	0
2101	2	11	6	November	2006	0	1	0	0	0	0	0	0	0	1	1	0	0	0	0	0
2101	2	12	6	January	2007	0	1	0	0	0	0	1	0	0	0	0	0	0	0	0	0
2102	2	1	1	June	2004	0	0	0	1	0	0	0	0	0	1	1	0	0	0	0	0
2102	2	3	2	November	2004	0	0	0	0	0	0	0	0	0	0	0	0	0	0	0	0
2102	2	4	2	January	2005	0	0	0	1	4	0	0	0	0	0	0	0	0	0	0	0
2102	2	5	3	April	2005	0	0	0	0	0	0	0	0	0	1	1	0	0	0	0	0
2102	2	6	3	June	2005	0	0	0	0	0	0	0	0	0	1	1	0	0	0	0	0
2102	2	7	4	November	2005	0	1	0	0	0	0	1	0	0	1	1	0	0	0	0	0
2102	2	8	4	January	2006	0	1	0	0	0	0	0	0	0	0	0	0	0	0	0	0
2102	2	9	5	April	2006	0	1	0	0	0	0	0	0	0	0	0	0	0	0	0	0
2102	2	10	5	July	2006	0	1	0	0	0	0	1	0	0	1	1	0	0	0	0	0
2102	2	11	6	November	2006	0	1	0	0	0	0	1	0	0	0	0	0	0	0	0	0
2103	2	1	1	June	2004	0	0	0	0	0	0	0	0	0	1	0	0	0	0	0	0
2103	2	3	2	November	2004	0	0	0	1	156	0	0	0	0	0	0	0	0	0	0	0
2103	2	4	2	January	2005	0	0	0	1	18	0	0	0	0	0	0	0	0	0	0	0
2103	2	5	3	April	2005	0	0	0	1	0	0	0	0	0	0	0	0	0	0	0	0
2103	2	6	3	June	2005	0	0	0	0	0	0	0	0	0	0	0	0	0	0	0	0
2103	2	7	4	November	2005	0	1	0	1	40	0	0	0	0	0	0	0	0	0	0	0
2103	2	8	4	January	2006	0	1	0	1	4	0	0	0	0	0	0	0	0	0	0	0
2103	2	9	5	April	2006	0	1	0	1	9	0	0	0	0	0	0	0	0	0	0	0
2103	2	10	5	July	2006	0	1	0	0	0	0	0	0	0	1	1	0	0	0	0	0
2103	2	12	6	January	2007	0	1	0	0	0	0	0	0	0	0	0	0	0	0	0	0
2104	2	1	1	June	2004	0	0	0	0	0	0	0	0	0	0	0	0	0	0	0	0
2104	2	3	2	November	2004	0	0	0	1	13	0	0	0	0	1	1	0	0	0	0	0
2104	2	4	2	January	2005	0	0	0	1	3	0	0	1	1	1	0	0	0	0	0	0
2104	2	6	3	June	2005	0	0	0	1	228	0	0	0	0	0	0	0	0	0	0	0
2104	2	7	4	November	2005	0	1	0	0	0	0	0	0	0	0	0	0	0	0	0	0
2104	2	8	4	January	2006	0	1	0	0	0	0	0	0	0	0	0	0	0	0	0	0
2104	2	9	5	April	2006	0	1	0	0	0	0	0	0	0	0	0	0	0	0	0	0
2104	2	10	5	July	2006	0	1	0	0	0	0	1	0	0	0	0	0	0	0	0	0
2104	2	11	6	November	2006	0	1	0	0	0	0	1	0	0	0	0	0	0	0	0	0
2104	2	12	6	January	2007	0	1	0	0	0	0	1	0	0	0	0	0	0	0	0	0
2105	2	1	1	June	2004	0	0	0	0	0	0	0	0	1	0	0	0	0	0	0	0
2105	2	2	1	August	2004	0	0	0	1	3	0	0	0	0	1	0	0	0	0	0	0
2105	2	4	2	January	2005	0	0	0	1	1	0	0	0	0	0	0	0	0	0	0	0
2105	2	5	3	April	2005	0	0	0	0	0	0	0	0	0	1	1	0	0	0	0	0
2105	2	6	3	June	2005	0	0	0	0	0	0	1	1	1	0	0	0	0	0	0	0
2105	2	7	4	November	2005	0	1	0	0	0	0	1	1	1	1	1	0	0	0	0	0
2105	2	8	4	January	2006	0	1	0	0	0	0	0	0	0	0	0	0	0	0	0	0
2105	2	9	5	April	2006	0	1	0	0	0	0	0	0	0	1	1	0	0	0	0	0
2105	2	10	5	July	2006	0	1	0	0	0	0	1	0	0	0	0	0	0	0	0	0
2105	2	12	6	January	2007	0	1	0	0	0	0	1	0	1	1	1	0	0	0	0	0
2106	2	1	1	June	2004	0	0	0	0	0	0	0	0	0	0	0	0	0	0	0	0
2106	2	2	1	August	2004	0	0	0	1	15	0	0	0	0	1	1	0	0	0	0	0
2106	2	4	2	January	2005	0	0	0	1	3	0	0	0	0	0	0	0	0	0	0	0
2106	2	6	3	June	2005	0	0	0	0	0	0	0	0	0	1	1	0	0	0	0	0
2106	2	7	4	November	2005	0	1	0	0	0	0	0	0	1	0	0	0	0	0	0	0
2106	2	8	4	January	2006	0	1	0	1	8	0	1	0	0	0	0	0	0	0	0	0
2106	2	10	5	July	2006	0	1	0	0	0	0	0	0	0	1	1	0	1	0	0	0
2106	2	12	6	January	2007	0	1	0	0	0	0	1	0	0	0	0	0	0	0	0	0
2107	2	1	1	June	2004	0	0	0	0	0	0	0	0	0	0	0	0	0	0	0	0
2107	2	3	2	November	2004	0	0	0	1	52	0	0	0	1	1	1	0	0	0	0	0
2107	2	4	2	January	2005	0	0	0	1	201	0	0	0	1	0	0	0	0	0	0	0
2107	2	5	3	April	2005	0	0	0	1	34	0	0	1	1	1	1	0	0	0	0	0
2107	2	6	3	June	2005	0	0	0	0	0	0	0	0	0	1	1	0	0	0	0	0
2107	2	7	4	November	2005	0	1	0	0	0	0	0	0	1	1	1	0	0	0	0	0
2107	2	8	4	January	2006	0	1	0	0	0	0	0	0	0	0	0	0	0	0	0	0
2107	2	10	5	July	2006	0	1	0	1	16	0	1	0	0	0	0	0	0	0	0	0
2107	2	11	6	November	2006	0	1	0	0	0	0	0	0	0	1	1	0	0	0	0	0
2107	2	12	6	January	2007	0	1	0	0	0	0	0	0	0	1	1	0	0	0	0	0
2108	2	1	1	June	2004	0	0	0	0	0	0	0	0	0	0	0	0	0	0	0	0
2108	2	3	2	November	2004	0	0	0	1	62	0	0	0	0	0	0	0	0	0	0	0
2108	2	4	2	January	2005	0	0	0	0	0	0	0	0	1	1	1	0	0	0	0	0
2108	2	5	3	April	2005	0	0	0	0	0	0	0	0	0	1	0	0	0	0	0	0
2108	2	6	3	June	2005	0	0	0	0	0	0	0	0	0	0	0	0	0	0	0	0
2108	2	7	4	November	2005	0	1	0	0	0	0	0	0	0	0	0	0	0	0	0	0
2108	2	8	4	January	2006	0	1	0	0	0	0	0	0	0	0	0	0	0	0	0	0
2108	2	9	5	April	2006	0	1	0	0	0	0	0	0	0	0	0	0	0	0	0	0
2108	2	10	5	July	2006	0	1	0	1	77	0	1	0	0	0	0	0	0	0	0	0
2108	2	11	6	November	2006	0	1	0	0	0	0	0	0	0	1	1	0	0	0	0	0
2108	2	12	6	January	2007	0	1	0	0	0	0	0	0	0	0	0	0	0	0	0	0
2109	2	1	1	June	2004	0	0	1	0	0	0	0	0	0	0	0	0	0	0	0	0
2109	2	3	2	November	2004	0	0	0	0	0	0	0	0	0	0	0	0	0	0	0	0
2109	2	4	2	January	2005	0	0	0	0	0	0	0	0	0	0	0	0	0	0	0	0
2109	2	6	3	June	2005	0	0	0	0	0	0	0	0	0	0	0	0	0	0	0	0
2109	2	7	4	November	2005	0	1	0	0	0	0	0	0	0	1	1	0	0	0	0	0
2109	2	8	4	January	2006	0	1	0	0	0	0	0	0	0	0	0	0	0	0	0	0
2109	2	10	5	July	2006	0	1	0	0	0	0	0	0	0	0	0	0	0	0	0	0
2110	2	1	1	June	2004	0	0	0	0	0	0	0	0	0	0	0	0	0	0	0	0
2110	2	4	2	January	2005	0	0	0	1	3	0	0	0	0	0	0	0	0	0	0	0
2110	2	6	3	June	2005	0	0	0	0	0	0	0	0	0	1	0	0	0	0	0	0
2110	2	7	4	November	2005	0	1	0	0	0	0	0	0	0	1	1	0	0	0	0	0
2112	2	1	1	June	2004	0	0	0	0	0	0	0	0	0	0	0	0	0	0	0	0
2112	2	4	2	January	2005	0	0	0	1	10	0	0	0	0	0	0	0	0	0	0	0
2112	2	7	4	November	2005	0	1	0	0	0	0	0	0	0	0	0	0	0	0	0	0
2113	2	1	1	June	2004	0	0	0	1	24	0	0	0	0	1	1	0	0	0	0	0
2113	2	2	1	August	2004	0	0	0	1	76	0	0	0	0	0	0	0	0	0	0	0
2113	2	3	2	November	2004	0	0	0	1	984	0	0	0	0	1	1	0	0	0	0	0
2113	2	4	2	January	2005	0	0	0	1	649	0	0	0	0	0	0	0	0	0	0	0
2113	2	5	3	April	2005	0	0	0	1	39	0	0	0	0	0	0	0	0	0	0	0
2113	2	6	3	June	2005	0	0	0	1	22	0	0	0	0	0	0	0	0	0	0	0
2113	2	8	4	January	2006	0	1	0	1	78	0	0	0	0	0	0	0	0	0	0	0
2113	2	9	5	April	2006	0	1	0	1	52	0	0	0	0	0	0	0	0	0	0	0
2113	2	10	5	July	2006	0	1	0	0	0	0	0	0	0	0	0	0	0	0	0	0
2113	2	11	6	November	2006	0	1	0	0	0	0	1	0	0	0	0	0	0	0	0	0
2113	2	12	6	January	2007	0	1	0	0	0	0	1	0	0	0	0	0	0	0	0	0
2114	2	2	1	August	2004	0	0	0	0	0	0	0	0	0	1	0	0	0	0	0	0
2114	2	4	2	January	2005	0	0	0	0	0	0	0	0	0	0	0	0	0	0	0	0
2114	2	5	3	April	2005	0	0	0	1	21	0	1	0	0	0	0	0	0	0	0	0
2114	2	6	3	June	2005	0	0	0	0	0	0	0	0	0	1	0	0	0	0	0	0
2114	2	7	4	November	2005	0	1	0	0	0	0	1	0	0	1	1	0	0	0	0	0
2114	2	8	4	January	2006	0	1	0	0	0	0	0	0	0	0	0	0	0	0	0	0
2114	2	9	5	April	2006	0	1	0	1	0	0	0	0	0	0	0	0	0	0	0	0
2114	2	10	5	July	2006	0	1	0	0	0	0	0	0	0	0	0	0	0	0	0	0
2114	2	12	6	January	2007	0	1	0	0	0	0	1	0	0	0	0	0	0	0	0	0
2115	2	2	1	August	2004	0	0	0	1	13	0	0	0	0	1	1	0	0	0	0	0
2115	2	4	2	January	2005	0	0	0	1	23	0	0	0	0	1	1	0	0	0	0	0
2115	2	5	3	April	2005	0	0	0	0	0	0	0	0	0	1	1	0	0	1	0	0
2115	2	6	3	June	2005	0	0	0	1	49	0	0	0	0	1	1	0	0	0	0	0
2115	2	7	4	November	2005	0	1	0	0	0	0	1	0	0	1	1	0	0	0	0	0
2115	2	8	4	January	2006	0	1	0	0	0	0	0	0	0	0	0	0	0	0	0	0
2115	2	9	5	April	2006	0	1	0	1	9	0	1	0	0	1	1	0	0	0	0	0
2115	2	10	5	July	2006	0	1	0	0	0	0	0	0	0	0	0	0	0	0	0	0
2115	2	12	6	January	2007	0	1	0	0	0	0	1	0	0	0	0	0	0	0	0	0
2116	2	1	1	June	2004	0	0	0	0	0	0	0	0	0	1	1	0	1	0	0	0
2116	2	2	1	August	2004	0	0	0	1	270	0	0	0	0	0	0	0	0	0	0	0
2116	2	4	2	January	2005	0	0	0	1	55	0	0	0	1	0	0	0	0	0	0	0
2116	2	6	3	June	2005	0	0	0	0	0	0	1	0	0	0	0	0	0	0	0	0
2116	2	7	4	November	2005	0	1	0	1	9	0	0	0	0	0	0	0	0	0	0	0
2116	2	8	4	January	2006	0	1	0	1	31	0	0	0	0	0	0	0	0	0	0	0
2116	2	12	6	January	2007	0	1	0	0	0	0	1	0	0	0	0	0	0	0	0	0
2117	2	1	1	June	2004	0	0	0	1	2	0	0	0	0	1	0	0	0	0	0	0
2117	2	2	1	August	2004	0	0	0	1	48	0	0	0	1	0	0	0	0	0	0	0
2117	2	3	2	November	2004	0	0	0	1	57	0	0	0	0	0	0	0	0	0	0	0
2117	2	4	2	January	2005	0	0	0	1	535	0	0	0	0	1	1	0	0	0	0	0
2117	2	5	3	April	2005	0	0	0	1	0	0	0	0	0	1	0	0	0	0	0	0
2117	2	6	3	June	2005	0	0	0	1	54	0	0	0	0	1	1	0	0	0	0	0
2117	2	7	4	November	2005	0	1	0	1	168	0	0	0	0	1	1	0	0	0	0	0
2117	2	8	4	January	2006	0	1	0	1	191	0	0	0	0	0	0	0	0	0	0	0
2117	2	9	5	April	2006	0	1	0	1	421	0	0	0	0	0	0	0	0	0	0	0
2117	2	10	5	July	2006	0	1	0	0	0	0	1	0	0	0	0	0	0	0	0	0
2117	2	12	6	January	2007	0	1	0	1	23	0	0	0	0	0	0	0	0	0	0	0
2118	2	1	1	June	2004	0	0	0	1	36	0	0	0	0	1	0	0	0	0	0	0
2118	2	2	1	August	2004	0	0	0	1	0	0	0	0	0	1	1	0	0	0	0	0
2119	2	2	1	August	2004	0	0	0	0	0	0	0	0	0	1	1	0	0	0	0	0
2120	2	3	2	November	2004	0	0	1	1	2221	0	0	0	0	1	1	0	0	0	0	0
2120	2	4	2	January	2005	0	0	0	0	0	0	1	0	0	0	0	0	0	0	0	0
2120	2	5	3	April	2005	0	0	0	1	583	0	0	0	0	1	1	0	0	0	0	0
2121	2	3	2	November	2004	0	0	0	1	116	0	1	0	0	0	0	0	0	0	0	0
2121	2	6	3	June	2005	0	0	0	1	260	0	0	0	0	0	0	0	0	0	0	0
2121	2	7	4	November	2005	0	1	0	0	0	0	1	0	0	1	1	0	0	0	0	0
2122	2	3	2	November	2004	0	0	0	0	0	0	0	0	0	1	0	0	0	0	0	0
2122	2	4	2	January	2005	0	0	0	1	1	0	0	0	0	0	0	0	0	0	0	0
2122	2	7	4	November	2005	0	1	0	1	41	0	0	0	1	0	0	0	0	0	0	0
2122	2	8	4	January	2006	0	1	0	0	0	0	0	0	0	0	0	0	0	0	0	0
2122	2	10	5	July	2006	0	1	0	0	0	0	0	0	0	0	1	0	0	0	0	0
2123	2	3	2	November	2004	0	0	1	1	15	0	0	0	0	1	1	1	0	0	0	0
2123	2	4	2	January	2005	0	0	0	1	8	0	0	0	0	1	1	0	0	0	0	0
2123	2	8	4	January	2006	0	1	0	1	174	0	0	0	0	1	1	0	0	0	0	0
2123	2	9	5	April	2006	0	1	0	1	715	0	0	0	0	1	1	0	0	0	0	0
2123	2	10	5	July	2006	0	1	0	1	48	0	1	0	0	0	0	0	0	0	0	0
2123	2	11	6	November	2006	0	1	0	0	0	0	1	0	0	1	1	0	0	0	0	0
2123	2	12	6	January	2007	0	1	0	0	0	0	1	0	0	1	1	0	0	0	0	0
2124	2	3	2	November	2004	0	0	0	0	0	0	0	0	0	1	1	0	0	1	0	0
2125	2	3	2	November	2004	0	0	1	0	0	0	0	0	0	1	1	0	0	1	0	0
2125	2	11	6	November	2006	0	1	0	0	0	0	1	0	0	1	1	0	0	0	0	0
2126	2	3	2	November	2004	0	0	0	1	21	0	0	0	0	1	1	0	0	0	0	0
2127	2	3	2	November	2004	0	0	0	1	0	0	0	0	0	1	1	0	0	0	0	0
2128	2	3	2	November	2004	0	0	0	1	87	0	0	0	0	0	0	0	0	0	0	0
2128	2	4	2	January	2005	0	0	0	1	2	0	1	0	0	0	0	0	0	0	0	0
2128	2	5	3	April	2005	0	0	0	0	0	0	0	0	0	0	0	0	0	0	0	0
2128	2	6	3	June	2005	0	0	0	0	0	0	0	0	0	1	1	0	0	0	0	0
2128	2	8	4	January	2006	0	1	0	0	0	0	0	0	0	0	0	0	0	0	0	0
2128	2	9	5	April	2006	0	1	0	0	0	0	0	0	0	0	0	0	0	0	0	0
2128	2	10	5	July	2006	0	1	0	0	0	0	1	0	0	0	0	0	0	0	0	0
2128	2	11	6	November	2006	0	1	0	0	0	0	1	0	0	0	0	0	0	0	0	0
2128	2	12	6	January	2007	0	1	0	0	0	0	0	0	0	0	0	0	0	0	0	0
2129	2	3	2	November	2004	0	0	1	1	2670	0	0	0	0	0	0	0	0	0	0	0
2129	2	4	2	January	2005	0	0	0	0	0	0	0	0	1	0	0	0	0	0	0	0
2129	2	5	3	April	2005	0	0	0	1	447	0	0	0	0	1	1	0	1	0	0	0
2129	2	6	3	June	2005	0	0	0	1	0	0	0	0	0	1	1	0	0	0	1	0
2129	2	8	4	January	2006	0	1	0	0	0	0	0	0	0	1	1	0	0	0	0	0
2129	2	9	5	April	2006	0	1	0	0	0	0	0	0	0	0	0	0	0	0	0	0
2129	2	10	5	July	2006	0	1	0	1	4	0	0	0	0	1	1	0	0	0	0	0
2129	2	11	6	November	2006	0	1	0	0	0	0	1	0	0	0	0	0	0	0	0	0
2129	2	12	6	January	2007	0	1	0	0	0	0	1	0	0	0	0	0	0	0	0	0
2130	2	3	2	November	2004	0	0	0	0	0	0	0	0	1	1	1	0	0	0	0	0
2130	2	4	2	January	2005	0	0	0	1	13	0	0	0	0	1	1	0	0	1	0	0
2130	2	5	3	April	2005	0	0	0	1	53	0	0	0	0	1	1	0	0	0	0	0
2130	2	6	3	June	2005	0	0	0	0	0	0	1	0	0	0	0	0	0	0	0	0
[truncated: 4,366 more rows]

## Sheet: net use
months	year	site1nets	site2nets	site3nets	site4nets	site5nets	site6nets	timesteps_list	timesteps
June	2004	0.13	0.0408163	0.0470588	0.131313	0.0594059	0.0824742	6	883
August	2004	0.0888889	0.0454545	0.0481928	0.123457	0.0533333	0.0126582	8	944
November	2004	NA	0.0277778	0.0891089	0.107843	0.147727	0.0582524	11	1035
January	2005	0.172043	0.113402	0.222222	0.191011	0.131868	0.0444444	13	1096
April	2005	0.0705882	0.107843	0.354167	0.252874	NA	0.139785	16	1187
May	2005	NA	NA	NA	NA	0.115942	NA	17	1218
June	2005	0.289855	0.126214	0.321839	0.390805	0.33	0.214286	18	1248
November	2005	0.306122	0.25	0.258065	0.357143	NA	NA	23	1400
December	2005	NA	NA	NA	NA	0.229885	NA	24	1431
January	2006	0.391753	0.0588235	0.467391	0.4375	0.24	0.337349	25	1461
April	2006	0.43617	0.166667	0.192771	0.263889	0.289474	0.212766	28	1552
July	2006	0.488889	0.267442	0.355263	0.461538	0.420455	0.46	31	1644
November	2006	0.6	0.426087	0.536585	0.567164	0.454545	0.368715	35	1765
January	2007	0.544444	0.408602	0.597561	0.415385	0.4125	0.449438	37	1826

## Sheet: model parameters
sim	gam_blood_meal_rates	gam_foraging_time	gam_Q0	gam_phiB	gam_phiI	gam_mum	fun_blood_meal_rates	fun_foraging_time	fun_Q0	fun_phiB	fun_phiI	fun_mum	gam_dn0	gam_rn	gam_gamman	fun_dn0	fun_rn	fun_gamman
1	0.33	0.69	0.92	0.85	0.9	0.132	0.33	0.69	0.94	0.78	0.87	0.112	0.340774	0.637101	2.64	0.340774	0.637101	2.64
2	0.33	0.69	0.92	0.85	0.9	0.132	0.33	0.69	0.94	0.78	0.87	0.112	0.405089	0.582767	3	0.405089	0.582767	3
3	0.33	0.69	0.92	0.85	0.9	0.132	0.33	0.69	0.94	0.78	0.87	0.112	0.284992	0.679742	2	0.284992	0.679742	2
4	0.33	0.69	0.85	0.85	0.9	0.132	0.33	0.69	0.84	0.78	0.87	0.112	0.340774	0.637101	2.64	0.340774	0.637101	2.64
5	0.33	0.69	0.85	0.85	0.9	0.132	0.33	0.69	0.84	0.78	0.87	0.112	0.405089	0.582767	3	0.405089	0.582767	3
6	0.33	0.69	0.85	0.85	0.9	0.132	0.33	0.69	0.84	0.78	0.87	0.112	0.284992	0.679742	2	0.284992	0.679742	2
7	0.33	0.69	0.98	0.85	0.9	0.132	0.33	0.69	0.98	0.78	0.87	0.112	0.340774	0.637101	2.64	0.340774	0.637101	2.64
8	0.33	0.69	0.98	0.85	0.9	0.132	0.33	0.69	0.98	0.78	0.87	0.112	0.405089	0.582767	3	0.405089	0.582767	3
9	0.33	0.69	0.98	0.85	0.9	0.132	0.33	0.69	0.98	0.78	0.87	0.112	0.284992	0.679742	2	0.284992	0.679742	2
10	0.33	0.69	0.92	0.8	0.85	0.132	0.33	0.69	0.94	0.73	0.82	0.112	0.340774	0.637101	2.64	0.340774	0.637101	2.64
11	0.33	0.69	0.92	0.8	0.85	0.132	0.33	0.69	0.94	0.73	0.82	0.112	0.405089	0.582767	3	0.405089	0.582767	3
12	0.33	0.69	0.92	0.8	0.85	0.132	0.33	0.69	0.94	0.73	0.82	0.112	0.284992	0.679742	2	0.284992	0.679742	2
13	0.33	0.69	0.85	0.8	0.85	0.132	0.33	0.69	0.84	0.73	0.82	0.112	0.340774	0.637101	2.64	0.340774	0.637101	2.64
14	0.33	0.69	0.85	0.8	0.85	0.132	0.33	0.69	0.84	0.73	0.82	0.112	0.405089	0.582767	3	0.405089	0.582767	3
15	0.33	0.69	0.85	0.8	0.85	0.132	0.33	0.69	0.84	0.73	0.82	0.112	0.284992	0.679742	2	0.284992	0.679742	2
16	0.33	0.69	0.98	0.8	0.85	0.132	0.33	0.69	0.98	0.73	0.82	0.112	0.340774	0.637101	2.64	0.340774	0.637101	2.64
17	0.33	0.69	0.98	0.8	0.85	0.132	0.33	0.69	0.98	0.73	0.82	0.112	0.405089	0.582767	3	0.405089	0.582767	3
18	0.33	0.69	0.98	0.8	0.85	0.132	0.33	0.69	0.98	0.73	0.82	0.112	0.284992	0.679742	2	0.284992	0.679742	2
19	0.33	0.69	0.92	0.92	0.97	0.132	0.33	0.69	0.94	0.83	0.92	0.112	0.340774	0.637101	2.64	0.340774	0.637101	2.64
20	0.33	0.69	0.92	0.92	0.97	0.132	0.33	0.69	0.94	0.83	0.92	0.112	0.405089	0.582767	3	0.405089	0.582767	3
21	0.33	0.69	0.92	0.92	0.97	0.132	0.33	0.69	0.94	0.83	0.92	0.112	0.284992	0.679742	2	0.284992	0.679742	2
22	0.33	0.69	0.85	0.92	0.97	0.132	0.33	0.69	0.84	0.83	0.92	0.112	0.340774	0.637101	2.64	0.340774	0.637101	2.64
23	0.33	0.69	0.85	0.92	0.97	0.132	0.33	0.69	0.84	0.83	0.92	0.112	0.405089	0.582767	3	0.405089	0.582767	3
24	0.33	0.69	0.85	0.92	0.97	0.132	0.33	0.69	0.84	0.83	0.92	0.112	0.284992	0.679742	2	0.284992	0.679742	2
25	0.33	0.69	0.98	0.92	0.97	0.132	0.33	0.69	0.98	0.83	0.92	0.112	0.340774	0.637101	2.64	0.340774	0.637101	2.64
26	0.33	0.69	0.98	0.92	0.97	0.132	0.33	0.69	0.98	0.83	0.92	0.112	0.405089	0.582767	3	0.405089	0.582767	3
27	0.33	0.69	0.98	0.92	0.97	0.132	0.33	0.69	0.98	0.83	0.92	0.112	0.284992	0.679742	2	0.284992	0.679742	2
28	0.33	0.69	0.92	0.85	0.9	0.132	0.33	0.69	0.94	0.78	0.87	0.112	0.340774	0.637101	2.64	0.340774	0.637101	2.64
29	0.33	0.69	0.92	0.85	0.9	0.132	0.33	0.69	0.94	0.78	0.87	0.112	0.405089	0.582767	3	0.405089	0.582767	3
30	0.33	0.69	0.92	0.85	0.9	0.132	0.33	0.69	0.94	0.78	0.87	0.112	0.284992	0.679742	2	0.284992	0.679742	2
31	0.33	0.69	0.85	0.85	0.9	0.132	0.33	0.69	0.84	0.78	0.87	0.112	0.340774	0.637101	2.64	0.340774	0.637101	2.64
32	0.33	0.69	0.85	0.85	0.9	0.132	0.33	0.69	0.84	0.78	0.87	0.112	0.405089	0.582767	3	0.405089	0.582767	3
33	0.33	0.69	0.85	0.85	0.9	0.132	0.33	0.69	0.84	0.78	0.87	0.112	0.284992	0.679742	2	0.284992	0.679742	2
34	0.33	0.69	0.98	0.85	0.9	0.132	0.33	0.69	0.98	0.78	0.87	0.112	0.340774	0.637101	2.64	0.340774	0.637101	2.64
35	0.33	0.69	0.98	0.85	0.9	0.132	0.33	0.69	0.98	0.78	0.87	0.112	0.405089	0.582767	3	0.405089	0.582767	3
36	0.33	0.69	0.98	0.85	0.9	0.132	0.33	0.69	0.98	0.78	0.87	0.112	0.284992	0.679742	2	0.284992	0.679742	2
37	0.33	0.69	0.92	0.8	0.85	0.132	0.33	0.69	0.94	0.73	0.82	0.112	0.340774	0.637101	2.64	0.340774	0.637101	2.64
38	0.33	0.69	0.92	0.8	0.85	0.132	0.33	0.69	0.94	0.73	0.82	0.112	0.405089	0.582767	3	0.405089	0.582767	3
39	0.33	0.69	0.92	0.8	0.85	0.132	0.33	0.69	0.94	0.73	0.82	0.112	0.284992	0.679742	2	0.284992	0.679742	2
40	0.33	0.69	0.85	0.8	0.85	0.132	0.33	0.69	0.84	0.73	0.82	0.112	0.340774	0.637101	2.64	0.340774	0.637101	2.64
41	0.33	0.69	0.85	0.8	0.85	0.132	0.33	0.69	0.84	0.73	0.82	0.112	0.405089	0.582767	3	0.405089	0.582767	3
42	0.33	0.69	0.85	0.8	0.85	0.132	0.33	0.69	0.84	0.73	0.82	0.112	0.284992	0.679742	2	0.284992	0.679742	2
43	0.33	0.69	0.98	0.8	0.85	0.132	0.33	0.69	0.98	0.73	0.82	0.112	0.340774	0.637101	2.64	0.340774	0.637101	2.64
44	0.33	0.69	0.98	0.8	0.85	0.132	0.33	0.69	0.98	0.73	0.82	0.112	0.405089	0.582767	3	0.405089	0.582767	3
45	0.33	0.69	0.98	0.8	0.85	0.132	0.33	0.69	0.98	0.73	0.82	0.112	0.284992	0.679742	2	0.284992	0.679742	2
46	0.33	0.69	0.92	0.92	0.97	0.132	0.33	0.69	0.94	0.83	0.92	0.112	0.340774	0.637101	2.64	0.340774	0.637101	2.64
47	0.33	0.69	0.92	0.92	0.97	0.132	0.33	0.69	0.94	0.83	0.92	0.112	0.405089	0.582767	3	0.405089	0.582767	3
48	0.33	0.69	0.92	0.92	0.97	0.132	0.33	0.69	0.94	0.83	0.92	0.112	0.284992	0.679742	2	0.284992	0.679742	2
49	0.33	0.69	0.85	0.92	0.97	0.132	0.33	0.69	0.84	0.83	0.92	0.112	0.340774	0.637101	2.64	0.340774	0.637101	2.64
50	0.33	0.69	0.85	0.92	0.97	0.132	0.33	0.69	0.84	0.83	0.92	0.112	0.405089	0.582767	3	0.405089	0.582767	3
51	0.33	0.69	0.85	0.92	0.97	0.132	0.33	0.69	0.84	0.83	0.92	0.112	0.284992	0.679742	2	0.284992	0.679742	2
52	0.33	0.69	0.98	0.92	0.97	0.132	0.33	0.69	0.98	0.83	0.92	0.112	0.340774	0.637101	2.64	0.340774	0.637101	2.64
53	0.33	0.69	0.98	0.92	0.97	0.132	0.33	0.69	0.98	0.83	0.92	0.112	0.405089	0.582767	3	0.405089	0.582767	3
54	0.33	0.69	0.98	0.92	0.97	0.132	0.33	0.69	0.98	0.83	0.92	0.112	0.284992	0.679742	2	0.284992	0.679742	2
55	0.33	0.69	0.92	0.85	0.9	0.132	0.33	0.69	0.94	0.78	0.87	0.112	0.340774	0.637101	2.64	0.340774	0.637101	2.64
56	0.33	0.69	0.92	0.85	0.9	0.132	0.33	0.69	0.94	0.78	0.87	0.112	0.405089	0.582767	3	0.405089	0.582767	3
57	0.33	0.69	0.92	0.85	0.9	0.132	0.33	0.69	0.94	0.78	0.87	0.112	0.284992	0.679742	2	0.284992	0.679742	2
58	0.33	0.69	0.85	0.85	0.9	0.132	0.33	0.69	0.84	0.78	0.87	0.112	0.340774	0.637101	2.64	0.340774	0.637101	2.64
59	0.33	0.69	0.85	0.85	0.9	0.132	0.33	0.69	0.84	0.78	0.87	0.112	0.405089	0.582767	3	0.405089	0.582767	3
60	0.33	0.69	0.85	0.85	0.9	0.132	0.33	0.69	0.84	0.78	0.87	0.112	0.284992	0.679742	2	0.284992	0.679742	2
61	0.33	0.69	0.98	0.85	0.9	0.132	0.33	0.69	0.98	0.78	0.87	0.112	0.340774	0.637101	2.64	0.340774	0.637101	2.64
62	0.33	0.69	0.98	0.85	0.9	0.132	0.33	0.69	0.98	0.78	0.87	0.112	0.405089	0.582767	3	0.405089	0.582767	3
63	0.33	0.69	0.98	0.85	0.9	0.132	0.33	0.69	0.98	0.78	0.87	0.112	0.284992	0.679742	2	0.284992	0.679742	2
64	0.33	0.69	0.92	0.8	0.85	0.132	0.33	0.69	0.94	0.73	0.82	0.112	0.340774	0.637101	2.64	0.340774	0.637101	2.64
65	0.33	0.69	0.92	0.8	0.85	0.132	0.33	0.69	0.94	0.73	0.82	0.112	0.405089	0.582767	3	0.405089	0.582767	3
66	0.33	0.69	0.92	0.8	0.85	0.132	0.33	0.69	0.94	0.73	0.82	0.112	0.284992	0.679742	2	0.284992	0.679742	2
67	0.33	0.69	0.85	0.8	0.85	0.132	0.33	0.69	0.84	0.73	0.82	0.112	0.340774	0.637101	2.64	0.340774	0.637101	2.64
68	0.33	0.69	0.85	0.8	0.85	0.132	0.33	0.69	0.84	0.73	0.82	0.112	0.405089	0.582767	3	0.405089	0.582767	3
69	0.33	0.69	0.85	0.8	0.85	0.132	0.33	0.69	0.84	0.73	0.82	0.112	0.284992	0.679742	2	0.284992	0.679742	2
70	0.33	0.69	0.98	0.8	0.85	0.132	0.33	0.69	0.98	0.73	0.82	0.112	0.340774	0.637101	2.64	0.340774	0.637101	2.64
71	0.33	0.69	0.98	0.8	0.85	0.132	0.33	0.69	0.98	0.73	0.82	0.112	0.405089	0.582767	3	0.405089	0.582767	3
72	0.33	0.69	0.98	0.8	0.85	0.132	0.33	0.69	0.98	0.73	0.82	0.112	0.284992	0.679742	2	0.284992	0.679742	2
73	0.33	0.69	0.92	0.92	0.97	0.132	0.33	0.69	0.94	0.83	0.92	0.112	0.340774	0.637101	2.64	0.340774	0.637101	2.64
74	0.33	0.69	0.92	0.92	0.97	0.132	0.33	0.69	0.94	0.83	0.92	0.112	0.405089	0.582767	3	0.405089	0.582767	3
75	0.33	0.69	0.92	0.92	0.97	0.132	0.33	0.69	0.94	0.83	0.92	0.112	0.284992	0.679742	2	0.284992	0.679742	2
76	0.33	0.69	0.85	0.92	0.97	0.132	0.33	0.69	0.84	0.83	0.92	0.112	0.340774	0.637101	2.64	0.340774	0.637101	2.64
77	0.33	0.69	0.85	0.92	0.97	0.132	0.33	0.69	0.84	0.83	0.92	0.112	0.405089	0.582767	3	0.405089	0.582767	3
78	0.33	0.69	0.85	0.92	0.97	0.132	0.33	0.69	0.84	0.83	0.92	0.112	0.284992	0.679742	2	0.284992	0.679742	2
79	0.33	0.69	0.98	0.92	0.97	0.132	0.33	0.69	0.98	0.83	0.92	0.112	0.340774	0.637101	2.64	0.340774	0.637101	2.64
80	0.33	0.69	0.98	0.92	0.97	0.132	0.33	0.69	0.98	0.83	0.92	0.112	0.405089	0.582767	3	0.405089	0.582767	3
81	0.33	0.69	0.98	0.92	0.97	0.132	0.33	0.69	0.98	0.83	0.92	0.112	0.284992	0.679742	2	0.284992	0.679742	2

## Sheet: Key
raw adult mosquito data					raw epi data					net use					model parameters
Date	Date of survey				Child Code	Unique blinded identifier				months	month of information				sim	sensitivity analysis unique ID of parameters
Month	Month of survey				Site code	Location corresponding to the 6 villages (see Table 1 main manuscript)				year	year of information				gam_blood_meal_rates	assumed model parameter for blood feeding rates of gambiae
Year	Year of survey				Continuous count of malaria surveys	Continuous count of malaria surveys				site1nets	percentage of people using nets in village 1 (see Table 1 main manuscript)				gam_foraging_time	assumed model parameter for foraging times of gambiae
Site #	Location corresponding to the 6 villages (see Table 1 main manuscript)				Cross-sec. Survey rounds following Trial profile	Trial cross sectional surveys				site2nets	percentage of people using nets in village 2 (see Table 1 main manuscript)				gam_Q0	Proportion of blood feeds on human hosts for gambiae
Basline period=0; intervention period=1	Indicator of whether data were collected before or after the treatment started				MONTH	month of data collection				site3nets	percentage of people using nets in village 3 (see Table 1 main manuscript)				gam_phiB	Proportion of foraging attempts made while a person is in bed (gambiae)
Larviciding site no=0; yes=1	Indicator of whether the site was a village receiving larviciding (1) or not (0)				YEAR	year of data collection				site4nets	percentage of people using nets in village 4 (see Table 1 main manuscript)				gam_phiI	Proportion of foraging attempts made while a person is indoors (gambiae)
Treated net used last night in house	Whether the people in the household used a treated net or not				NON-intervention Site (0) or Intervention Site (1)	Indicator of whether the site was a village receiving larviciding (1) or not (0)				site5nets	percentage of people using nets in village 5 (see Table 1 main manuscript)				gam_mum	background mortality rate gambiae
GAMBIAE males	The count of male gambiae				Pre-Intervention period (0)or during intervention (1)	Indicator of whether data were collected before (0) or after (1) the treatment started				site6nets	percentage of people using nets in village 6 (see Table 1 main manuscript)				fun_blood_meal_rates	assumed model parameter for blood feeding rates of funestus
GA TOT	The total cout of gambiae				Fever at survey? No (0) or yes (1)	Indicator of whether fever was detected (1) or not (0)				timesteps_list	order for parameter sequence for model simulation timestep to input new nets				fun_foraging_time	assumed model parameter for foraging times of funestus
FUNESTUS males	The count of male funestus				Microscopy result negative (0) or positive (1)	Result of microscopy				timesteps	model simulation timestep to input new nets				fun_Q0	Proportion of blood feeds on human hosts for funestus
FU TOT	The total cout of funestus				Pf	presence of faciparum malaria parasites									fun_phiB	Proportion of foraging attempts made while a person is in bed (funestus)
					Pv	presence of vivax malaria parasites									fun_phiI	Proportion of foraging attempts made while a person is indoors (funestus)
					Screened child slept under ITN last night? No (0) or yes (1)	Indicator of whether child slept under a net last night (1) or not (0)									fun_mum	background mortality rate funestus
					Insecticide Spray used last night? No (0) or yes (1)	Indicator of whether spray was used last night (1) or not (0)									gam_dn0	mortality parameter for initial ITN killing impact for gambiae
					Mosquito coil used last night? No (0) or yes (1)	Indicator of whether a coil was used last night (1) or not (0)									gam_rn	repellence parameter for initial ITN repellence of gambiae
					Fever last week? No (0) or yes (1)	Indicator of whether fever was detected in the past week (1) or not (0)									gam_gamman	mean duration of ITN impact for gambiae
					Malaria Treatment in last 7 days	Treatment of malaria									fun_dn0	mortality parameter for initial ITN killing impact for funestus
					Chloroquine	this drug was administered: yes (1) or no (0)									fun_rn	repellence parameter for initial ITN repellence of funestus
					SP	this drug was administered: yes (1) or no (0)									fun_gamman	mean duration of ITN impact for funestus
					Amodiaquine	this drug was administered: yes (1) or no (0)
					Qinine	this drug was administered: yes (1) or no (0)
					ACT	this drug was administered: yes (1) or no (0)
